# Supplementary material for: Understanding suicidal ideation disparity between sexual minority and heterosexual Chinese young men: a multiple mediation model of social support sources, self-esteem, and depressive symptoms
Source: Front Psychiatry. 2024 Mar 15;15:1265722. doi: 10.3389/fpsyt.2024.1265722 (PMC10978729; doi:10.3389/fpsyt.2024.1265722)
Supplement: Supplementary file 1 [file DataSheet_1.xls]

## Sheet: participant_552
Subject number	Education level	Occupation	Income	Marital status	Sexual orientation	SE1	SE2	SE3	SE4	SE5	SE6	SE7	SE8	SE9	SE10	SF1	SF2	SF3	SF4	SF5	SF6	SF7	SF8	SF9	SF10	SF11	SF12	DS1	DS2	DS3	DS4	DS5	DS6	DS7	DS8	DS9	DS10	DS11	DS12	DS13	DS14	DS15	DS16	DS17	DS18	DS19	DS20	Total score of self-esteem	Total score of social support
1	4	1	1	4	1	4	3	3	3	3	3	3	3	2	3	6	6	6	6	5	5	5	6	6	5	6	6	0	0	0	0	1	1	0	0	0	0	1	0	1	0	0	0	1	1	1	0	30	68
2	3	1	1	3	1	3	3	4	3	3	3	3	2	2	3	4	6	5	6	4	6	5	7	5	5	3	5	0	0	0	1	2	0	0	1	0	0	1	2	3	1	1	0	3	1	1	0	29	61
3	4	1	1	4	2	3	3	3	2	3	3	3	3	3	3	3	5	4	1	4	4	5	4	5	4	2	4	1	1	1	3	1	0	0	1	0	0	1	3	0	0	0	2	0	0	0	0	29	45
4	3	1	1	3	1	2	2	3	3	3	3	3	3	3	3	5	5	5	5	5	5	5	5	5	5	5	5	2	2	2	1	2	2	2	1	2	2	2	1	2	2	2	1	2	2	2	2	28	60
5	4	1	1	4	2	4	4	4	4	4	4	4	4	3	3	6	5	7	7	4	4	4	7	4	5	5	5	1	0	0	1	2	1	2	2	0	1	0	1	1	1	1	1	0	0	0	0	38	63
6	3	1	1	2	2	2	2	2	2	2	2	2	4	2	2	4	5	4	4	5	5	4	4	4	4	4	4	1	3	1	2	1	2	2	2	2	2	2	3	0	3	1	3	2	2	2	3	22	51
7	4	1	1	4	1	3	3	4	3	4	4	4	4	4	4	5	6	7	7	5	6	6	7	7	5	7	6	1	1	0	0	0	0	2	0	0	0	0	0	2	0	1	0	0	0	0	0	37	74
8	3	4	2	4	2	3	2	4	3	2	3	3	4	3	3	4	3	7	5	3	5	2	1	2	1	1	2	2	1	0	1	2	3	0	0	0	3	3	1	2	3	0	1	1	3	1	1	30	36
9	4	1	1	3	1	2	3	3	3	2	3	2	3	2	2	4	4	4	4	4	4	4	4	4	4	4	4	1	2	1	1	1	1	2	2	1	1	2	1	1	2	2	1	1	2	1	2	25	48
10	4	1	2	3	1	3	3	3	3	3	3	3	4	3	4	4	6	6	4	4	6	6	4	5	5	4	4	2	1	2	3	2	2	2	0	0	3	3	3	3	2	1	2	0	1	0	3	32	58
11	4	1	1	3	1	4	4	4	4	3	4	3	4	4	3	5	6	5	7	5	6	6	5	6	6	7	4	0	0	1	0	1	0	0	0	0	0	1	0	3	1	1	0	0	1	0	2	37	68
12	3	1	1	7	2	4	4	3	4	3	4	3	4	3	3	6	6	6	5	7	6	6	5	6	6	6	6	1	0	0	1	1	2	1	1	0	1	0	1	1	1	0	1	0	1	0	0	35	71
13	4	1	1	2	2	4	4	3	4	3	3	3	4	2	4	6	6	5	5	7	7	7	5	6	6	5	6	0	1	1	0	2	1	0	0	0	1	1	0	0	0	0	0	1	1	2	1	34	71
14	4	1	1	3	1	3	3	3	3	3	3	3	3	4	4	6	6	7	7	4	6	5	6	6	6	7	6	1	1	1	0	3	1	1	0	0	0	0	0	1	0	0	0	0	0	0	2	32	72
15	4	1	2	2	2	4	3	3	3	3	4	3	3	4	4	6	6	6	6	6	6	5	6	6	5	6	6	0	0	1	0	2	1	1	0	0	1	0	1	1	2	1	1	0	1	2	0	34	70
16	4	1	1	2	2	3	3	3	3	2	3	3	4	2	3	4	5	4	5	4	6	5	5	6	5	6	6	1	2	1	2	1	2	1	1	1	1	0	3	2	0	0	2	0	1	0	0	29	61
17	4	1	1	4	1	3	3	2	3	2	3	2	3	2	4	6	7	4	4	4	6	4	3	6	6	3	5	1	1	0	2	2	1	1	0	1	1	2	2	0	3	1	2	1	1	0	2	27	58
18	4	1	1	3	1	4	3	2	3	2	3	2	4	1	2	4	5	5	6	4	5	5	5	6	6	5	5	1	1	2	3	1	2	1	2	3	2	1	3	1	3	0	2	0	2	0	2	26	61
19	4	1	1	4	2	4	3	3	4	2	4	4	4	3	4	5	6	4	5	5	4	5	4	6	5	4	6	0	0	0	0	0	0	0	0	0	1	1	1	2	1	0	1	0	0	0	1	35	59
20	4	1	2	4	2	3	3	4	3	4	3	3	3	4	3	6	6	6	5	3	5	6	6	5	5	6	5	1	1	1	3	0	0	0	0	0	0	1	0	3	2	2	0	1	1	2	2	33	64
21	3	1	1	2	1	4	4	4	4	4	3	4	1	4	4	2	6	6	5	4	5	6	5	6	6	7	5	1	1	1	0	3	1	0	1	0	0	0	2	0	0	0	2	0	2	1	0	36	63
22	4	1	1	4	1	3	3	3	3	2	3	3	3	3	3	5	5	4	3	4	6	5	4	5	3	3	4	0	0	0	0	1	0	0	2	0	0	0	1	0	0	0	1	0	0	0	0	29	51
23	4	1	1	4	1	4	4	3	3	3	3	3	3	3	4	3	4	6	6	5	6	6	7	6	5	6	6	1	0	0	1	1	0	0	1	0	1	0	1	1	1	0	1	0	1	0	0	33	66
24	4	1	1	2	2	4	4	4	4	4	4	4	3	4	4	3	5	4	4	3	5	5	4	6	2	3	5	0	0	0	1	1	1	1	0	0	0	1	1	2	2	0	1	0	2	0	0	39	49
25	4	1	2	3	1	4	4	4	4	3	4	3	4	3	4	6	6	7	7	5	5	5	5	6	6	6	5	0	0	0	1	0	0	0	1	0	0	0	1	1	1	0	1	0	0	0	1	37	69
26	4	1	2	4	1	4	4	4	4	4	4	4	1	4	4	4	1	1	1	1	1	1	1	1	1	1	1	0	0	0	1	0	0	0	1	0	0	0	1	1	0	0	1	0	0	0	0	37	15
27	4	1	1	3	1	4	3	4	3	3	3	3	2	3	4	5	7	6	6	6	5	5	5	6	6	5	5	3	0	2	3	1	2	2	2	0	1	0	3	2	3	0	1	0	1	0	3	32	67
28	4	1	1	3	1	3	3	4	3	1	3	3	4	4	4	5	6	6	6	6	6	6	5	6	6	6	6	1	2	1	0	1	0	0	0	0	0	1	0	2	2	0	1	0	1	0	0	32	70
29	4	1	1	3	1	4	4	3	3	3	3	3	3	3	3	4	6	7	7	7	7	7	6	6	6	7	6	0	0	0	0	1	0	0	0	0	0	0	0	0	0	0	0	0	0	0	0	32	76
30	3	1	1	2	2	3	4	3	2	2	3	2	3	3	3	2	2	2	2	2	2	2	2	2	2	2	2	3	0	2	3	2	2	2	0	0	0	0	3	2	0	0	3	1	0	0	1	28	24
31	4	1	1	4	1	4	4	4	4	4	4	4	4	4	4	4	4	5	5	4	4	4	4	5	4	5	5	1	0	0	2	0	0	0	2	0	0	0	2	2	0	1	1	0	1	0	1	40	53
32	4	1	1	4	1	3	3	3	2	2	3	3	3	2	2	3	6	6	5	4	4	5	5	5	4	6	6	3	1	2	0	1	3	1	1	2	1	0	2	2	3	0	2	0	2	1	0	26	59
33	4	1	2	4	1	4	3	3	3	2	3	3	4	2	3	6	6	7	7	7	7	7	6	6	6	4	5	0	1	0	0	1	1	0	0	0	0	2	1	1	0	0	1	0	1	0	0	30	74
34	4	1	1	4	2	3	3	2	3	2	3	3	3	2	2	5	4	3	3	4	5	5	3	4	5	3	5	1	0	1	1	2	1	1	1	2	1	2	2	2	2	1	1	1	2	1	1	26	49
35	4	1	1	1	1	3	3	3	3	3	3	3	3	3	3	4	6	6	6	6	6	6	6	6	6	6	6	1	0	0	1	1	1	1	1	0	0	0	1	1	0	0	0	0	0	0	1	30	70
36	4	1	1	3	1	3	4	3	3	3	3	3	3	3	3	5	4	6	6	6	6	6	6	6	6	6	6	3	0	2	0	1	1	0	0	1	0	0	0	0	0	0	0	0	0	0	0	31	69
37	4	1	1	2	2	3	3	1	4	1	3	2	4	1	1	6	6	6	5	4	4	4	1	7	4	1	1	3	0	2	2	1	3	1	3	2	2	0	3	1	3	0	3	0	2	2	1	23	49
38	4	1	1	3	1	4	4	4	4	4	4	3	4	3	3	2	4	7	5	4	5	5	4	4	4	4	4	1	1	1	2	1	1	1	2	1	1	2	1	1	2	2	2	1	2	0	2	37	52
39	5	1	1	2	2	3	3	4	3	3	3	3	3	3	3	3	2	4	5	3	4	4	4	4	4	5	4	2	1	0	2	2	2	1	1	2	2	3	2	2	2	2	1	0	1	0	2	31	46
40	4	6	2	3	1	2	4	2	2	2	2	2	4	2	2	5	6	6	4	6	6	6	3	6	4	3	5	0	0	0	3	0	0	0	1	1	1	1	0	0	3	1	1	0	1	0	3	24	60
41	1	1	1	3	1	3	3	3	3	1	3	3	3	3	3	6	6	6	6	4	6	6	6	6	6	6	6	0	3	3	2	1	2	1	1	0	0	0	1	0	2	0	1	1	1	1	0	28	70
42	4	1	1	3	1	4	4	4	4	3	4	4	4	4	4	5	6	7	7	5	5	6	5	5	5	7	4	2	0	0	3	0	0	0	0	0	0	0	0	3	0	0	0	0	0	0	0	39	67
43	4	1	1	3	1	3	3	3	3	2	3	3	3	2	3	6	6	6	6	6	6	6	6	6	6	6	6	0	0	0	1	1	1	2	1	0	0	2	1	0	1	0	1	0	0	0	0	28	72
44	4	1	1	4	2	3	3	4	3	3	3	3	3	4	4	4	6	3	3	2	5	4	3	4	4	4	3	0	0	0	3	1	2	0	2	0	0	0	2	0	2	1	2	0	1	0	0	33	45
45	4	1	1	4	2	4	4	3	4	3	4	4	4	4	4	7	7	6	4	7	7	7	1	7	7	7	7	1	1	2	1	2	2	0	0	0	1	0	2	2	3	0	2	2	2	1	1	38	74
46	4	5	3	2	2	4	4	3	4	2	3	2	3	2	2	7	7	7	4	7	7	7	4	7	7	5	7	0	1	2	1	2	3	3	1	2	2	0	3	2	3	0	1	2	2	0	0	29	76
47	4	1	1	3	1	3	4	3	3	4	4	4	3	3	4	4	6	6	7	5	6	6	6	6	6	7	7	1	0	0	0	1	0	0	1	0	0	0	0	2	1	0	0	0	0	0	1	35	72
48	3	1	6	3	1	3	2	2	3	2	2	2	3	3	2	4	6	7	7	6	4	4	4	4	5	4	5	2	2	0	1	3	1	2	3	1	0	1	3	2	3	0	1	0	1	0	0	24	60
49	4	1	2	4	2	2	2	1	1	1	2	2	3	2	2	2	2	2	2	5	3	4	2	4	4	3	4	2	0	3	3	2	2	2	3	2	2	3	3	3	3	3	3	1	2	2	0	18	37
50	4	1	2	3	1	3	3	3	3	3	3	3	3	3	3	4	5	5	5	5	5	5	5	5	5	5	5	1	1	1	2	1	1	1	2	1	1	1	2	1	1	1	2	1	1	1	1	30	59
51	4	1	1	3	1	3	3	3	3	3	3	2	4	3	3	6	7	7	7	6	7	7	7	7	7	7	7	2	0	2	2	0	0	0	1	1	0	0	1	0	1	0	0	0	1	0	0	30	82
52	4	1	1	4	2	4	4	4	3	3	4	3	4	4	4	6	7	4	3	7	7	7	2	7	7	4	7	0	0	1	1	0	0	0	0	0	1	0	1	1	3	1	1	0	0	0	0	37	68
53	4	1	1	4	2	4	4	3	4	2	4	3	3	3	3	4	6	2	1	1	4	5	6	6	4	4	6	0	1	0	2	0	1	0	3	1	0	1	1	3	3	0	1	0	0	0	0	33	49
54	4	1	2	3	1	4	3	4	4	3	4	3	3	4	4	6	6	7	7	5	6	7	6	6	6	7	5	0	0	0	1	1	0	1	1	0	0	2	1	2	0	1	1	0	1	0	1	36	74
55	4	1	2	3	1	4	4	2	3	2	3	3	3	3	3	4	6	6	2	6	6	2	2	6	6	6	6	2	1	0	1	2	1	1	0	0	0	2	1	2	2	1	1	0	1	1	0	30	58
56	4	1	1	4	1	4	3	2	3	2	1	2	2	3	3	5	4	2	5	4	4	4	4	4	2	4	4	2	3	3	2	3	2	2	1	2	3	2	2	3	2	2	2	2	3	2	2	25	46
57	4	1	1	4	2	3	3	3	3	2	3	2	4	3	3	3	5	1	1	3	3	2	2	3	2	1	5	1	0	3	1	2	3	0	1	0	1	2	2	0	2	1	2	0	2	1	0	29	31
58	4	1	1	3	1	3	4	3	3	3	3	3	4	3	3	6	6	7	7	6	5	5	7	6	6	7	6	1	0	0	0	2	2	1	0	1	1	0	1	0	0	0	0	1	0	0	1	32	74
59	4	1	1	3	1	3	4	3	3	3	3	2	2	3	2	5	2	4	4	3	5	3	2	5	4	5	5	2	0	0	1	2	3	1	0	1	0	0	2	0	1	0	0	0	1	0	3	28	47
60	4	1	1	4	2	4	4	4	4	4	4	4	4	4	4	6	6	6	4	6	6	6	4	6	6	5	6	2	0	0	1	0	1	1	1	0	0	0	1	3	1	0	0	3	1	0	2	40	67
61	4	1	1	4	2	3	3	3	4	2	3	3	3	3	3	5	5	4	3	4	4	5	3	5	4	4	5	1	0	1	2	1	2	1	1	0	0	0	1	0	1	1	1	0	1	0	0	30	51
62	4	1	1	3	1	2	3	3	4	1	4	4	4	4	4	4	7	7	7	4	4	4	7	7	4	7	7	0	0	0	0	1	0	0	2	0	0	0	0	3	0	0	0	1	0	0	0	33	69
63	4	1	1	4	2	4	4	3	3	2	3	3	3	3	4	5	5	6	5	5	5	6	4	5	4	4	5	2	0	0	1	2	0	1	1	0	0	3	1	0	0	0	1	0	1	0	3	32	59
64	4	1	1	4	1	3	2	2	3	2	2	2	3	3	3	5	5	5	4	4	5	4	3	6	5	5	2	1	0	1	1	2	1	1	2	1	0	2	1	1	1	0	1	2	1	2	1	25	53
65	4	10	1	4	1	3	3	2	3	2	2	3	3	2	2	4	7	7	7	4	4	2	7	4	6	7	5	3	1	2	2	2	3	3	0	2	0	3	0	3	3	3	2	0	3	1	3	25	64
66	4	1	1	4	2	4	4	4	4	1	4	4	4	3	3	1	6	7	7	5	4	4	7	6	5	7	5	0	0	0	0	0	0	0	0	0	0	0	0	0	0	0	0	0	0	0	0	35	64
67	4	1	1	3	1	4	4	4	4	4	4	4	4	4	4	4	3	7	7	4	4	4	7	7	6	7	7	0	0	0	0	1	2	1	0	0	0	1	1	2	1	0	0	0	1	1	0	40	67
68	5	1	1	4	2	3	3	3	3	3	3	3	3	3	3	6	6	6	6	6	6	6	6	6	6	6	6	1	0	1	1	1	1	1	1	1	1	1	1	1	1	1	2	1	1	1	1	30	72
69	4	1	1	4	2	3	4	2	2	2	3	2	4	2	2	5	5	4	3	5	5	5	4	5	5	4	5	2	2	1	2	1	1	1	2	1	1	0	2	1	1	1	2	1	1	0	2	26	55
70	4	1	1	4	2	3	3	3	3	2	3	1	3	4	4	4	5	4	3	4	4	3	3	4	5	3	2	1	1	2	2	3	3	3	0	0	0	3	3	2	3	0	2	0	2	0	0	29	44
71	4	1	1	4	2	3	3	3	3	2	3	2	4	3	3	5	3	5	3	3	3	4	3	4	4	5	4	2	0	0	1	1	1	1	1	1	3	3	3	2	3	1	2	0	2	1	1	29	46
72	4	1	1	3	1	4	3	4	3	3	4	4	3	4	3	4	6	5	5	5	5	6	5	5	6	6	6	1	0	0	0	0	0	0	0	0	0	0	1	0	0	0	1	0	0	0	1	35	64
73	4	1	1	3	1	4	3	4	4	2	4	3	3	3	3	4	6	6	4	3	5	5	4	6	4	3	6	0	0	0	1	1	2	1	1	0	1	1	2	2	1	0	2	0	1	0	0	33	56
74	4	1	1	4	1	3	3	3	3	2	3	3	3	3	3	5	5	6	6	7	7	7	5	7	7	5	7	1	2	1	1	2	1	2	0	2	2	1	2	2	2	1	1	0	1	1	1	29	74
75	4	1	1	3	1	2	3	2	3	2	2	2	3	2	2	5	4	4	4	4	4	4	4	4	5	5	4	1	3	3	3	3	3	3	3	3	3	3	0	3	3	3	3	0	3	3	3	23	51
76	4	1	2	4	2	3	3	3	4	3	3	3	4	3	2	5	4	6	5	6	6	6	4	5	6	6	5	1	0	1	1	1	1	0	1	0	0	0	1	0	1	0	2	0	0	0	0	31	64
77	4	1	1	2	2	3	3	3	3	3	3	3	3	3	3	4	6	5	5	5	6	6	5	6	6	4	5	0	0	1	1	1	0	0	1	0	0	0	1	0	2	0	1	0	2	0	0	30	63
78	4	1	1	4	2	3	3	3	3	3	3	3	3	3	3	4	7	5	5	5	5	4	4	4	4	4	5	1	1	2	2	1	0	0	2	0	0	1	2	0	0	0	2	0	0	0	0	30	56
79	4	1	1	4	1	2	3	3	3	3	3	2	3	3	2	3	4	4	2	2	3	4	5	5	4	3	2	0	1	2	0	2	3	2	1	0	2	1	1	2	2	2	0	3	2	3	3	27	41
80	4	1	1	3	1	3	4	3	3	2	3	3	3	2	2	4	4	4	4	4	4	4	4	5	5	4	5	1	1	1	1	2	3	1	1	1	0	2	1	2	3	0	2	0	2	0	2	28	51
81	4	1	1	4	2	3	3	3	3	2	3	3	3	2	2	5	5	5	3	3	5	5	2	4	4	2	5	2	1	1	1	1	2	2	2	2	2	2	2	0	3	1	2	0	2	0	0	27	48
82	4	1	1	2	2	4	4	4	3	3	3	3	4	4	4	6	4	6	6	4	6	6	4	4	3	4	3	0	0	0	1	0	0	0	0	0	0	0	0	0	0	0	0	0	0	0	0	36	56
83	4	1	1	3	1	4	4	3	4	3	4	4	4	3	3	6	5	5	5	5	5	5	5	6	6	4	5	3	0	0	0	1	1	0	0	0	1	1	0	1	2	0	1	0	0	1	1	36	62
84	5	1	1	4	2	4	4	4	4	4	4	4	4	4	4	6	7	6	6	6	7	7	5	7	7	6	7	0	0	0	0	0	0	0	1	0	0	0	0	0	0	0	0	0	0	0	0	40	77
85	4	1	1	4	1	3	4	4	3	3	3	3	4	4	4	6	5	6	1	2	5	6	1	5	5	3	4	2	0	0	0	1	0	0	0	0	0	0	2	1	3	0	1	0	0	1	0	35	49
86	4	1	1	4	2	4	4	3	4	2	4	4	4	3	3	3	4	5	6	3	7	7	5	5	5	5	7	1	0	0	0	1	0	0	0	0	0	0	0	3	0	0	0	3	2	0	0	35	62
87	4	1	1	2	2	4	4	2	3	2	3	2	4	2	2	5	5	6	5	5	5	5	5	5	5	5	5	1	1	2	2	1	2	1	1	1	1	0	2	2	3	1	2	0	2	1	1	28	61
88	3	10	2	4	1	3	3	2	3	2	2	2	3	2	2	4	5	5	5	4	4	4	5	4	4	5	4	2	1	1	1	1	2	1	1	0	1	1	1	2	2	2	1	2	2	1	2	24	53
89	3	5	2	4	1	3	3	3	2	3	4	3	4	3	3	3	3	1	2	3	6	5	1	1	1	1	1	1	1	2	1	3	3	3	1	1	3	2	2	3	3	1	1	3	3	3	0	31	28
90	4	1	1	4	2	3	3	2	3	2	3	3	3	2	4	5	5	5	5	5	5	5	5	5	5	4	5	1	0	0	3	3	2	2	2	2	2	2	3	1	3	1	2	0	2	0	1	28	59
91	4	1	5	3	1	3	3	4	3	4	3	4	4	4	4	5	4	6	4	4	5	6	5	6	7	7	7	0	0	0	2	1	2	0	1	0	1	2	2	3	3	1	1	2	2	0	0	36	66
92	4	1	2	3	1	3	4	3	4	3	3	3	3	3	3	5	4	4	5	5	5	4	4	4	5	4	4	2	1	0	1	1	2	1	2	3	2	2	0	2	3	2	2	1	1	2	2	32	53
93	4	6	2	2	2	2	3	2	3	2	2	2	4	1	2	4	2	2	3	2	2	2	3	3	3	4	2	2	3	1	2	1	3	1	2	2	3	3	2	1	3	2	2	0	3	3	0	23	32
94	4	1	1	2	2	2	2	2	2	2	2	2	3	2	2	3	4	6	6	3	6	5	3	6	6	5	3	2	0	2	1	2	2	2	2	2	2	2	3	2	1	0	2	0	2	2	0	21	56
95	4	1	2	3	2	3	3	2	3	2	3	3	3	2	2	3	4	6	4	2	3	3	3	3	3	4	3	1	1	2	2	1	1	1	1	1	2	2	2	1	1	2	2	2	1	2	2	26	41
96	4	1	1	2	2	3	3	2	3	2	4	3	3	3	2	3	3	4	3	4	3	3	5	3	4	5	3	1	0	1	2	2	1	1	3	1	1	1	3	1	1	1	2	0	2	2	0	28	43
97	4	1	1	2	2	3	3	2	3	2	2	3	3	3	3	4	3	2	3	2	4	3	2	3	5	5	5	1	3	1	3	1	2	1	2	1	1	2	2	1	3	1	2	0	2	1	1	27	41
98	4	1	1	4	1	3	3	3	3	2	3	3	3	3	3	4	4	5	5	3	5	4	4	4	4	5	4	2	1	0	2	3	2	2	2	2	1	1	2	1	3	1	1	0	1	0	0	29	51
99	4	1	2	3	1	3	3	3	3	2	3	2	3	2	2	7	7	7	7	7	7	7	7	7	6	4	5	1	3	1	2	3	1	2	1	1	1	0	0	1	1	1	2	1	1	2	0	26	78
100	4	1	1	4	1	4	4	3	4	3	3	3	3	3	3	4	5	6	6	6	5	5	3	4	5	4	5	3	0	0	0	2	1	1	2	1	1	1	2	2	1	0	0	0	0	1	2	33	58
101	4	1	1	3	1	4	3	3	4	3	3	3	3	4	4	6	6	6	6	6	7	7	6	7	7	7	7	0	0	0	0	0	0	0	0	0	0	0	0	0	0	0	0	0	0	0	1	34	78
102	4	1	1	3	1	3	3	3	3	2	3	3	3	2	3	3	5	4	3	3	2	3	3	4	1	4	4	0	0	2	1	2	1	0	1	1	1	0	2	1	2	1	1	0	1	0	2	28	39
103	4	1	1	3	1	3	3	2	4	2	3	2	3	2	3	4	3	6	6	4	5	5	5	5	4	5	5	0	1	0	2	2	1	0	1	0	0	1	2	2	0	0	1	0	1	0	2	27	57
104	4	1	1	2	1	3	3	3	3	3	3	3	3	4	4	3	6	4	3	3	6	5	4	5	5	6	6	0	0	0	0	2	0	0	0	1	1	0	0	0	0	0	0	3	1	0	1	32	56
105	4	1	1	4	2	3	3	3	4	4	3	3	3	3	3	6	6	6	5	6	6	6	6	6	6	4	6	0	0	0	0	2	0	0	0	0	0	0	0	0	0	0	0	0	2	0	0	32	69
106	4	1	1	4	2	3	3	3	3	3	3	3	3	3	3	4	5	3	3	3	4	4	4	5	5	4	4	1	0	0	2	0	1	1	3	0	2	2	2	1	3	1	2	0	1	0	0	30	48
107	4	1	1	2	2	3	3	3	4	2	4	3	4	2	3	6	7	5	4	6	5	5	3	7	5	4	6	2	0	3	3	2	3	3	2	3	3	1	3	1	3	0	2	1	2	1	0	31	63
108	4	1	1	3	1	3	3	3	2	3	3	2	3	3	3	6	6	6	6	6	6	4	4	3	3	3	3	2	2	2	1	2	2	2	1	2	1	1	0	3	1	2	1	1	1	1	0	28	56
109	4	1	1	2	2	3	3	3	3	2	3	2	2	3	3	5	6	6	5	3	5	4	5	5	5	4	5	0	0	0	3	0	0	0	1	0	1	0	1	2	0	1	1	0	1	1	0	27	58
110	4	1	1	3	2	3	4	3	4	3	3	3	4	3	3	5	6	6	6	6	6	5	5	6	5	5	6	1	0	0	1	0	0	0	0	0	0	0	2	2	3	0	1	3	2	2	2	33	67
111	4	1	1	4	1	3	3	3	3	3	3	3	3	3	3	4	5	4	4	4	5	5	3	6	6	5	5	0	0	0	1	0	0	0	1	0	0	0	1	2	0	0	1	0	0	0	0	30	56
112	4	1	1	4	1	3	2	2	3	2	2	2	3	3	3	4	3	6	6	3	6	6	4	6	6	3	6	2	0	0	3	2	2	3	2	3	0	2	2	3	1	0	0	0	1	0	3	25	59
113	4	1	1	3	1	2	3	4	3	4	3	3	3	3	4	4	6	6	6	6	6	6	6	6	6	6	6	1	0	0	0	0	1	0	0	0	0	1	0	0	1	1	0	0	0	0	0	32	70
114	4	1	1	2	1	3	3	3	3	3	3	3	3	3	3	4	4	4	5	4	4	4	3	5	4	4	5	2	1	2	1	1	1	2	2	1	2	2	2	1	2	2	2	2	2	1	1	30	50
115	4	1	1	4	2	4	4	4	4	1	4	4	4	4	4	4	7	7	7	7	7	7	7	7	7	7	7	3	0	0	0	2	1	2	2	1	1	1	0	0	0	0	0	1	1	0	0	37	81
116	4	5	2	2	2	4	3	2	4	2	3	3	4	2	4	2	4	3	6	1	6	7	6	6	1	4	6	1	0	0	0	0	1	1	0	0	0	1	0	1	0	1	0	0	1	0	0	31	52
117	4	1	1	2	2	3	3	3	3	2	2	3	3	3	2	6	7	7	7	5	7	7	6	7	5	7	7	1	2	1	2	0	1	1	0	1	1	1	0	0	1	3	0	1	1	1	1	27	78
118	4	1	1	3	1	3	3	2	3	3	3	3	3	2	2	5	5	5	6	4	5	4	5	5	5	5	6	3	3	3	0	3	3	3	0	3	3	3	0	1	1	3	2	3	2	2	2	27	60
119	4	1	1	4	1	3	4	3	3	2	3	3	4	2	4	6	6	7	7	6	5	4	6	6	6	7	6	2	0	1	1	0	2	0	0	0	1	0	0	1	0	0	1	0	1	0	2	31	72
120	4	1	1	3	1	3	4	3	3	2	2	2	3	3	3	4	6	5	6	6	5	5	3	4	4	3	3	1	0	0	1	1	1	0	1	0	0	2	1	1	1	0	1	0	1	0	0	28	54
121	4	1	1	3	1	3	3	2	3	2	4	3	4	2	2	5	5	4	5	6	5	2	6	5	6	6	6	0	1	0	0	1	1	1	2	0	1	0	1	1	1	0	1	0	1	0	0	28	61
122	4	1	1	2	2	4	4	4	4	2	4	4	4	4	4	6	6	6	6	6	6	6	6	6	6	5	6	0	0	1	2	1	0	1	1	0	0	0	1	0	0	0	1	0	2	0	1	38	71
123	4	1	1	4	2	3	3	2	3	2	3	3	3	2	2	4	4	5	5	5	5	4	3	4	6	3	3	1	0	0	2	2	0	2	3	1	0	2	1	1	1	0	1	0	1	0	0	26	51
124	4	1	1	4	2	4	3	3	4	3	3	3	4	3	3	3	2	3	3	1	2	2	2	3	1	6	2	1	3	3	1	3	2	1	0	1	2	2	2	2	3	1	2	0	1	1	0	33	30
125	4	1	1	2	2	4	4	4	4	3	3	3	3	4	4	4	6	5	6	4	6	6	4	6	6	7	6	0	0	0	0	1	0	0	0	0	1	0	0	0	1	0	0	1	0	3	0	36	66
126	4	1	1	2	2	4	4	4	4	4	4	4	4	4	4	6	6	6	6	6	6	6	6	6	4	6	6	0	0	0	0	0	0	0	0	0	0	0	0	3	1	0	0	0	0	0	0	40	70
127	4	1	1	4	2	3	3	3	3	3	3	3	3	3	3	4	4	6	6	6	6	4	6	5	5	5	5	2	0	0	2	2	0	0	2	0	0	2	2	1	1	1	1	0	2	0	0	30	62
128	4	1	2	4	2	3	3	2	3	3	3	3	4	3	3	6	6	7	7	5	4	4	4	5	3	4	6	1	0	1	2	3	1	1	2	2	2	1	0	1	2	0	0	0	1	0	0	30	61
129	4	1	1	2	2	3	3	3	3	2	3	3	4	3	3	6	5	5	3	3	6	6	3	6	6	5	6	2	0	3	1	3	3	3	1	0	1	1	2	1	3	0	2	0	3	0	0	30	60
130	4	1	2	3	1	3	4	3	3	2	4	3	4	3	3	5	3	6	7	4	5	5	4	5	5	6	5	0	0	0	1	1	0	0	3	0	0	0	1	1	1	0	0	0	1	0	0	32	60
131	3	5	2	2	2	3	3	3	3	2	3	2	3	3	3	3	6	4	5	3	4	3	2	5	4	3	5	2	0	3	2	0	2	0	2	0	0	0	3	1	2	1	3	0	2	1	2	28	47
132	4	1	1	3	1	2	2	2	3	2	2	1	4	2	2	5	6	4	5	6	5	5	4	6	6	5	6	2	2	1	3	2	2	1	2	2	1	2	3	3	1	1	3	0	2	0	0	22	63
133	4	1	1	3	1	2	2	2	3	2	2	1	4	2	2	5	6	4	5	6	5	5	4	6	6	5	6	2	2	1	3	2	2	1	2	2	1	2	3	3	1	1	3	0	2	0	0	22	63
134	4	1	1	4	1	3	2	3	3	2	2	3	2	2	3	4	5	6	6	5	5	4	5	6	5	5	6	1	0	0	1	3	2	2	2	2	2	2	1	1	3	0	1	0	1	0	0	25	62
135	4	2	2	4	2	1	4	3	3	4	4	4	4	2	2	6	6	6	6	6	6	6	6	6	6	6	6	0	0	0	0	0	0	0	0	0	0	3	0	1	0	0	0	0	0	0	0	31	72
136	4	1	2	2	2	4	4	3	4	3	3	2	2	4	4	5	5	3	3	3	3	4	4	4	5	5	5	2	0	2	2	2	0	0	1	0	1	1	3	0	0	0	3	0	1	0	0	33	49
137	4	1	1	4	1	3	3	3	3	2	3	3	4	2	3	3	5	3	6	5	6	6	5	6	4	5	6	1	0	0	1	1	0	0	1	0	0	1	1	1	1	0	1	0	1	0	0	29	60
138	4	1	1	2	2	4	4	4	4	3	4	4	4	4	4	4	2	7	6	3	4	3	5	4	4	4	4	2	1	1	2	2	2	1	1	1	1	1	2	2	1	1	2	1	1	1	0	39	50
139	4	1	1	3	1	3	3	4	3	3	3	3	3	3	3	3	5	5	6	4	5	5	5	5	4	4	4	1	1	0	1	1	1	1	0	0	0	1	0	1	1	0	1	1	1	1	0	31	55
140	4	1	1	2	2	3	3	3	4	2	3	2	3	3	3	5	7	4	5	4	5	5	4	5	5	3	6	0	1	2	1	1	1	0	2	1	0	1	2	2	1	1	2	0	1	1	3	29	58
141	4	1	1	2	2	3	3	2	3	2	3	3	2	3	2	4	4	5	4	4	4	4	4	4	4	4	4	1	1	1	2	1	1	1	2	1	1	1	2	1	1	1	2	1	1	1	1	26	49
142	4	1	2	2	2	1	1	1	1	1	1	4	2	4	4	5	4	4	3	1	5	6	2	5	5	4	1	0	0	0	3	0	0	0	0	0	0	3	0	3	0	0	0	0	0	0	2	20	45
143	4	1	1	3	2	3	3	2	3	3	3	3	3	2	3	5	6	4	4	3	5	4	2	4	5	2	6	2	0	0	2	2	2	2	2	1	1	2	2	2	3	1	1	2	2	0	1	28	50
144	4	1	3	2	2	3	3	3	3	3	3	3	4	3	3	5	5	5	5	5	5	5	5	5	5	5	5	2	1	2	1	1	2	2	1	1	1	1	2	2	2	2	1	2	2	1	1	31	60
145	4	1	1	3	1	4	4	4	4	4	4	3	4	3	4	6	5	6	6	6	5	5	5	6	5	5	6	2	0	0	2	2	1	1	1	0	0	2	2	1	1	0	1	0	1	0	0	38	66
146	4	1	1	3	1	3	2	3	3	2	3	2	4	4	4	5	6	5	7	6	5	5	5	6	6	6	6	1	0	0	1	1	0	1	1	0	1	2	2	2	0	0	1	0	2	1	0	30	68
147	4	1	1	4	1	4	4	4	4	3	4	3	4	4	4	5	7	4	6	4	5	5	2	7	7	4	7	3	3	2	1	3	3	3	0	0	0	0	0	0	1	1	0	0	1	0	0	38	63
148	4	10	6	3	1	4	3	3	3	2	4	4	4	3	3	4	7	4	4	1	4	6	4	6	6	6	6	1	0	0	1	1	2	0	0	0	1	3	1	2	2	0	2	0	1	0	0	33	58
149	4	1	1	3	1	4	4	3	4	3	4	4	4	4	4	5	6	6	6	6	5	5	5	5	6	6	6	1	2	2	1	0	0	0	0	0	0	0	1	0	0	0	1	0	0	0	2	38	67
150	3	8	3	2	1	3	3	2	4	2	3	3	3	2	2	5	6	1	4	2	5	5	1	6	5	1	5	2	0	0	1	1	1	0	1	0	0	1	3	3	3	2	2	0	1	0	0	27	46
151	4	1	2	4	2	3	3	3	3	3	3	2	3	2	3	4	5	4	4	4	5	5	3	6	4	4	5	2	1	2	3	1	1	1	3	2	2	1	2	1	2	1	2	0	2	2	1	28	53
152	4	1	2	4	2	4	3	3	4	2	3	3	3	4	3	5	6	5	4	6	6	6	4	7	5	5	6	2	1	2	1	1	2	0	1	1	0	1	2	2	3	1	1	0	2	1	0	32	65
153	4	1	1	4	2	4	4	3	4	2	3	3	4	3	3	7	7	7	7	5	6	6	4	7	7	7	4	0	0	0	3	3	2	0	1	0	2	3	1	0	3	0	1	0	2	0	3	33	74
154	4	5	3	4	2	3	3	3	3	3	3	3	3	3	3	3	6	2	2	5	4	4	3	6	4	2	6	0	2	0	1	0	1	1	1	0	0	1	0	1	0	0	1	0	1	0	1	30	47
155	4	1	1	4	2	4	4	4	3	4	4	4	4	4	4	6	6	5	5	4	5	5	4	5	5	5	5	1	0	1	1	3	2	1	1	0	1	1	2	1	1	1	1	0	1	0	2	39	60
156	4	1	1	4	2	4	4	4	4	3	3	4	4	4	4	6	6	5	5	5	5	5	4	7	5	5	6	0	0	1	0	1	0	0	0	0	0	0	0	1	2	0	0	0	0	0	0	38	64
157	4	1	2	2	2	3	2	2	3	2	2	2	4	2	2	6	6	3	3	5	7	7	2	7	7	1	6	3	0	1	2	3	3	0	2	1	2	2	3	2	3	0	2	3	3	2	1	24	60
158	3	10	1	3	1	2	2	3	3	2	2	2	3	3	3	3	4	6	6	4	3	3	6	4	5	6	5	2	2	0	3	1	2	0	1	0	1	2	2	0	0	0	1	0	1	0	0	25	55
159	4	1	1	3	1	3	3	3	3	2	2	2	3	3	2	5	6	7	7	5	6	5	3	7	2	7	6	2	0	0	2	3	3	3	1	1	0	2	3	3	1	0	2	0	1	1	0	26	66
160	4	1	1	2	2	4	3	2	3	2	3	2	2	3	4	4	5	5	4	5	5	4	1	5	1	2	5	0	0	0	0	3	3	3	0	0	1	0	2	3	3	0	1	0	0	0	2	28	46
161	4	1	2	4	2	3	4	2	3	2	2	3	3	2	3	4	3	2	6	2	3	3	4	4	2	3	3	2	2	2	3	2	1	1	1	1	1	2	2	1	2	1	2	0	1	1	0	27	39
162	4	1	1	4	2	3	3	3	3	3	3	3	3	3	3	1	5	6	6	3	4	4	3	5	4	3	4	1	1	2	1	1	0	0	1	0	1	2	2	1	0	0	1	1	1	1	0	30	48
163	4	1	1	2	2	4	4	4	4	4	4	3	3	3	3	4	5	4	7	5	5	4	4	5	5	6	5	1	0	0	1	0	0	0	0	0	0	0	1	0	3	0	1	0	0	1	0	36	59
164	4	1	1	4	1	2	3	3	3	3	2	1	4	2	2	2	3	4	1	2	3	3	1	1	3	7	3	3	1	3	2	2	3	3	3	3	1	1	3	0	0	0	3	0	1	0	0	25	33
165	4	1	1	3	1	3	4	4	3	3	3	3	4	4	4	4	7	7	7	6	6	6	7	6	6	6	6	1	1	0	1	1	1	1	1	0	0	0	1	1	1	1	1	0	1	0	1	35	74
166	4	1	2	2	2	4	2	1	2	1	4	4	4	3	3	7	5	4	4	5	7	7	2	7	5	4	5	1	0	0	1	0	0	1	0	0	0	0	2	2	3	0	2	0	0	0	0	28	62
167	4	1	1	4	2	3	4	3	3	3	3	3	3	3	4	6	6	5	4	5	5	6	4	5	5	4	6	0	1	1	1	1	1	1	1	1	0	0	2	2	1	0	1	1	1	0	0	32	61
168	4	1	1	4	2	4	4	4	4	4	3	3	4	3	4	6	5	4	3	3	5	5	4	5	3	6	5	1	1	0	1	1	1	0	0	0	0	0	1	0	3	0	1	0	1	0	1	37	54
169	4	1	1	4	2	4	4	3	4	3	4	3	4	4	4	6	6	6	6	6	6	6	5	6	6	6	6	0	0	0	0	0	0	0	0	0	0	0	0	0	0	0	0	0	0	0	1	37	71
170	5	1	1	2	2	4	4	4	4	4	4	4	4	4	4	7	7	7	1	3	4	5	3	6	4	4	5	2	1	3	0	1	2	1	1	1	2	1	2	1	1	1	2	2	2	1	1	40	56
171	3	5	2	3	1	3	3	3	3	2	3	3	4	2	3	6	6	3	1	5	5	6	1	5	5	1	6	0	0	0	0	1	2	2	0	1	0	2	3	1	2	0	1	0	1	0	0	29	50
172	4	1	1	4	2	4	3	3	3	3	2	2	3	3	4	7	6	6	6	6	6	6	4	5	6	4	6	1	0	1	1	2	1	1	0	1	1	3	2	1	1	1	1	1	2	1	0	30	68
173	4	1	1	2	2	4	4	4	4	4	4	4	4	4	4	7	7	4	1	5	7	5	1	7	7	1	7	0	0	0	0	0	0	0	0	0	0	0	0	0	0	0	0	0	0	0	3	40	59
174	4	1	1	2	2	4	4	3	4	3	4	3	4	3	4	6	7	4	4	6	7	7	2	7	7	4	6	1	1	1	0	2	2	0	0	0	0	2	1	2	3	0	1	0	1	1	1	36	67
175	4	1	2	2	2	3	3	2	3	1	3	3	3	2	1	7	7	7	1	4	5	5	3	7	7	4	7	3	0	0	0	3	3	3	0	1	0	3	0	3	3	0	0	0	0	0	0	24	64
176	4	1	4	2	2	4	4	4	4	3	4	4	4	3	4	7	7	7	4	7	7	7	2	7	7	7	7	1	1	1	0	2	0	1	0	0	0	2	0	1	1	0	0	0	1	0	1	38	76
177	4	1	1	4	2	4	3	3	3	3	3	2	4	3	3	4	5	2	3	4	4	4	4	5	6	4	5	3	0	3	1	2	1	1	1	0	0	3	3	2	2	0	3	2	2	0	0	31	50
178	4	5	2	4	2	4	3	4	3	3	3	3	3	4	4	6	6	6	6	6	6	6	6	6	6	6	6	0	0	0	0	0	0	0	0	0	0	3	1	0	0	0	0	0	0	0	0	34	72
179	4	6	2	2	2	3	3	2	3	2	3	3	3	3	4	5	5	1	2	4	6	7	2	7	4	2	6	0	1	1	2	2	1	1	0	0	0	1	2	3	3	0	1	0	1	0	2	29	51
180	4	1	2	4	2	4	4	4	4	4	4	4	4	4	4	6	6	4	2	5	6	6	2	6	5	4	6	0	0	0	0	0	0	0	0	0	0	0	2	0	0	0	2	0	0	0	0	40	58
181	4	1	2	3	1	2	3	4	3	2	3	3	3	4	4	4	5	4	6	6	4	4	6	6	6	6	6	0	0	1	1	1	1	1	0	2	0	0	0	2	1	0	0	0	0	0	0	31	63
182	4	1	1	4	1	4	4	4	4	3	4	3	3	4	4	4	5	3	4	5	4	4	5	4	4	4	5	1	0	1	1	1	1	1	2	1	1	1	2	1	1	1	2	1	1	1	1	37	51
183	4	1	1	3	1	3	3	2	3	2	3	3	4	2	3	6	6	5	7	7	7	7	7	7	7	7	7	1	0	0	1	0	0	0	0	0	0	0	0	3	3	0	0	0	0	0	0	28	80
184	4	1	1	4	1	3	3	3	3	3	3	3	3	3	3	2	3	6	6	2	6	6	5	5	2	6	2	1	0	0	1	0	0	0	0	0	0	1	1	1	1	0	1	0	1	0	0	30	51
185	4	1	1	2	2	4	4	4	4	3	4	3	4	3	4	6	6	5	5	7	6	6	5	6	6	4	6	1	2	1	1	2	2	1	1	0	2	2	1	1	1	0	1	0	1	0	2	37	68
186	4	1	1	2	2	4	4	4	4	4	4	4	4	4	4	4	6	6	5	6	6	3	3	5	5	4	6	1	1	1	1	2	1	0	0	0	2	2	2	0	1	0	0	0	1	1	1	40	59
187	5	1	1	4	2	4	4	4	4	4	4	3	4	4	4	5	6	5	6	5	4	5	5	5	5	5	5	1	0	1	1	1	1	1	1	0	1	1	1	2	2	1	1	0	2	0	1	39	61
188	4	1	2	3	1	4	4	4	4	4	4	4	4	4	4	6	6	7	7	6	6	6	5	6	6	7	5	0	0	0	2	0	0	0	1	0	0	2	1	0	2	0	0	0	0	0	0	40	73
189	4	1	1	2	2	4	3	3	3	3	3	2	3	3	3	5	5	5	5	5	5	5	5	5	2	4	5	0	0	0	0	0	1	1	1	0	0	1	2	2	1	1	1	1	2	0	2	30	56
190	4	1	1	2	2	4	4	4	4	4	4	4	4	4	4	6	6	6	6	6	6	6	5	5	5	4	6	0	0	0	3	0	0	0	0	0	0	0	0	0	0	0	0	0	0	0	0	40	67
191	4	1	1	2	2	4	4	4	4	4	4	3	3	4	4	5	6	4	4	6	6	6	3	7	6	4	6	1	0	0	1	1	1	1	1	0	0	1	2	1	2	0	2	0	2	0	0	38	63
192	4	5	3	3	1	4	4	4	4	4	4	4	4	4	4	6	7	7	7	7	7	7	7	7	7	7	7	0	0	1	0	0	0	0	0	0	0	0	0	0	1	0	0	0	0	0	0	40	83
193	4	1	1	2	2	4	4	1	4	3	3	3	4	4	4	6	6	4	4	5	7	6	2	6	6	3	6	0	0	1	1	1	0	0	0	0	0	1	1	1	1	0	0	0	2	0	2	34	61
194	4	7	2	4	2	4	4	3	4	3	4	4	4	4	4	7	7	6	6	5	5	7	5	7	5	3	6	1	0	1	1	1	2	0	1	1	1	0	1	3	3	0	1	0	1	1	0	38	69
195	4	1	1	4	2	4	4	2	4	2	3	2	3	2	2	6	6	6	2	6	6	6	2	6	6	1	6	1	0	1	2	2	1	1	2	1	0	0	2	2	3	2	2	0	1	0	0	28	59
196	3	6	3	2	2	4	4	4	4	1	4	3	3	3	3	2	4	3	4	3	3	4	3	4	4	4	4	0	0	0	2	0	2	0	3	0	0	0	2	1	1	0	3	0	0	0	1	33	42
197	3	10	1	2	2	3	2	2	3	2	2	2	3	3	3	5	5	4	5	5	4	4	4	6	5	4	4	2	2	2	2	2	2	3	2	2	3	3	2	3	1	1	3	0	3	2	0	25	55
198	4	1	1	3	1	4	3	3	4	2	3	3	4	3	3	6	4	4	4	4	5	4	4	4	4	4	4	2	0	0	2	1	1	1	0	0	0	2	1	2	2	0	1	0	2	0	2	32	51
199	4	1	1	4	2	4	4	4	4	4	4	3	4	4	4	6	4	4	5	4	6	4	2	4	2	5	4	1	1	1	1	2	1	1	0	3	0	1	0	1	1	0	0	0	3	2	0	39	50
200	4	2	2	1	1	4	4	2	3	2	2	2	3	3	2	1	6	6	6	5	6	6	5	5	3	4	4	1	0	0	1	3	3	1	1	1	2	1	2	2	2	1	1	1	2	2	2	27	57
201	3	4	3	2	2	3	3	2	3	2	2	2	3	2	2	6	3	2	1	2	2	2	2	2	2	2	2	1	1	0	0	1	2	2	3	2	2	2	3	2	3	2	2	1	2	1	0	24	28
202	4	1	1	4	1	4	4	4	4	3	4	3	3	3	4	5	1	5	5	5	4	5	4	6	1	1	5	0	0	0	2	3	0	1	0	0	0	0	0	0	1	0	0	0	1	0	0	36	47
203	4	1	1	4	1	4	4	3	3	3	3	3	4	3	3	1	5	5	4	1	4	4	2	4	5	5	4	3	0	2	2	2	2	2	0	1	1	3	2	2	2	1	2	0	3	1	1	33	44
204	3	4	2	4	2	3	3	3	3	2	3	3	3	3	2	5	4	7	7	5	4	4	5	4	5	4	4	2	0	2	2	1	2	1	2	1	2	2	2	1	1	0	2	0	1	0	1	28	58
205	5	1	1	3	1	3	4	3	3	3	3	3	2	3	4	4	5	5	4	4	5	4	5	5	4	5	5	2	2	3	1	2	2	3	1	2	2	2	0	2	2	3	1	2	3	2	3	31	55
206	4	2	1	2	2	4	3	3	3	2	3	2	4	3	3	5	6	6	6	6	6	6	5	7	3	3	7	1	1	0	1	1	3	1	0	2	1	3	3	1	3	0	2	0	1	1	0	30	66
207	4	1	1	4	2	3	3	2	3	2	3	3	3	2	2	6	6	6	6	6	6	6	6	6	6	6	6	2	1	2	1	3	3	2	2	2	1	2	1	1	3	1	1	0	2	0	2	26	72
208	4	1	1	2	1	2	3	2	2	2	2	2	3	2	2	1	2	6	5	1	2	1	5	1	1	4	1	2	2	2	2	2	2	2	3	2	2	3	2	3	3	1	2	0	2	2	1	22	30
209	4	1	2	4	1	4	4	4	4	4	4	4	4	4	4	6	7	5	6	7	7	7	5	7	7	5	7	1	0	0	0	1	1	0	0	0	1	2	0	1	1	0	0	0	0	0	1	40	76
210	5	1	1	4	2	4	4	4	3	3	3	2	4	3	4	6	6	6	5	4	5	4	3	6	5	6	2	3	0	1	3	1	3	1	1	1	0	0	2	1	3	1	0	0	3	1	0	34	58
211	4	1	2	3	1	4	4	4	4	4	4	4	4	4	4	7	7	7	7	7	7	7	7	7	7	7	7	1	0	2	0	1	0	0	0	0	1	0	0	2	2	0	0	0	0	0	0	40	84
212	4	1	1	4	2	3	4	3	4	3	3	2	3	3	4	5	6	5	5	4	4	4	3	3	5	4	4	1	0	1	1	1	1	0	1	0	1	0	1	2	3	0	1	0	2	0	1	32	52
213	4	4	2	2	2	3	4	3	3	3	3	3	3	3	3	5	4	2	2	3	4	4	2	6	6	2	3	0	0	0	1	2	1	0	3	0	0	2	2	2	1	0	2	0	1	0	1	31	43
214	4	10	1	4	2	3	3	2	3	2	3	3	4	1	2	6	6	5	6	5	5	6	5	6	6	6	6	2	1	1	3	1	3	1	2	3	1	2	2	1	2	0	2	0	2	2	0	26	68
215	4	1	1	3	1	3	3	3	3	3	3	3	3	3	3	5	6	5	6	5	6	5	4	6	5	6	5	1	2	1	1	1	1	1	0	0	1	1	1	2	1	1	1	1	1	1	1	30	64
216	4	7	2	2	2	4	4	4	4	1	4	4	4	3	3	6	7	5	5	6	5	6	4	7	6	5	7	2	1	0	1	1	2	2	0	0	3	2	2	2	3	2	2	3	3	2	1	35	69
217	4	1	1	3	1	4	4	4	4	4	4	4	4	4	4	2	4	7	6	2	4	4	2	5	2	6	4	0	0	0	0	0	1	0	0	0	0	3	0	2	0	0	0	0	0	0	0	40	48
218	4	2	1	4	2	3	3	3	3	2	3	3	3	3	3	6	6	6	6	6	6	6	5	6	5	4	5	1	0	0	1	1	2	1	1	1	1	1	1	2	2	1	1	1	1	1	2	29	67
219	4	1	2	3	1	3	4	3	3	3	3	3	3	3	3	7	7	6	6	6	6	6	5	6	6	6	6	0	0	0	0	1	1	1	0	1	1	1	0	1	1	0	1	0	0	1	0	31	73
220	4	10	4	3	1	3	3	3	3	3	3	4	3	4	4	4	5	4	4	4	4	4	4	4	4	4	4	1	0	0	1	1	1	1	1	0	0	0	1	1	0	1	1	0	0	0	0	33	49
221	4	1	1	4	1	4	3	3	3	3	3	3	4	3	3	6	4	5	5	5	6	6	5	6	6	5	6	0	0	1	0	1	1	0	1	0	0	0	1	2	1	0	0	0	2	1	0	32	65
222	4	1	2	4	1	3	3	4	3	2	3	3	3	4	4	4	4	4	4	4	4	4	4	4	4	4	4	0	0	0	0	0	0	0	0	0	0	0	0	3	0	0	0	0	0	0	0	32	48
223	4	5	2	3	1	4	4	1	1	1	4	1	4	1	4	1	3	5	5	1	4	4	4	5	4	7	4	0	0	0	1	0	1	1	0	0	0	0	2	0	1	0	1	0	1	0	0	25	47
224	4	10	1	3	1	4	4	3	4	3	4	3	3	4	4	5	5	7	7	5	5	6	5	5	4	6	4	1	0	1	2	1	1	1	0	0	0	0	0	0	1	0	0	1	1	1	0	36	64
225	4	6	2	4	2	4	4	3	4	3	2	2	4	3	3	3	2	2	3	3	3	3	3	5	6	6	5	1	1	3	3	0	3	0	3	0	1	1	2	2	3	0	1	0	2	0	0	32	44
226	4	1	1	3	1	3	3	3	3	2	3	3	3	3	4	6	5	5	5	6	6	6	6	6	6	6	6	1	0	0	1	2	1	0	1	0	1	0	2	1	1	0	2	0	1	0	2	30	69
227	4	1	2	2	2	4	4	3	3	3	2	2	4	2	2	1	1	1	4	1	1	1	1	1	1	6	1	1	2	1	3	1	3	1	3	1	3	2	2	1	3	0	1	2	3	0	0	29	20
228	4	5	3	2	2	4	3	4	4	3	3	4	4	3	3	1	7	2	2	7	7	7	4	7	7	1	7	1	1	0	1	0	3	1	0	1	2	0	1	1	1	0	1	0	1	0	0	35	59
229	4	5	1	3	1	4	4	4	4	4	4	4	4	4	4	4	7	7	5	3	5	6	3	4	3	7	4	0	0	0	0	1	0	0	0	0	0	0	0	3	0	0	0	0	0	0	0	40	58
230	4	5	3	2	2	4	3	4	4	3	3	3	3	4	4	4	4	3	3	3	5	5	2	5	5	2	5	0	0	0	0	0	0	0	0	0	1	0	0	2	2	0	1	1	1	0	0	35	46
231	4	5	3	4	2	4	4	4	4	2	4	4	4	3	3	4	6	2	1	1	3	4	1	1	3	4	2	1	0	3	2	1	2	2	1	0	1	1	3	1	1	0	2	0	2	0	2	36	32
232	4	1	1	4	2	4	3	3	4	2	3	3	3	3	4	6	6	5	5	5	5	6	5	6	6	6	6	1	0	1	0	0	0	0	1	0	1	0	2	1	0	0	1	0	0	0	1	32	67
233	4	7	3	4	1	4	4	4	3	3	3	3	3	3	3	5	5	5	5	5	5	5	5	5	5	5	5	2	2	2	1	2	0	0	3	0	0	0	2	0	0	0	3	0	0	0	0	33	60
234	4	1	2	2	2	4	4	4	4	4	4	4	4	4	4	7	7	4	7	7	7	7	7	7	7	7	7	1	1	0	0	0	0	0	0	0	0	1	0	0	1	1	0	1	0	0	0	40	81
235	4	5	2	4	2	3	3	3	3	3	4	4	3	3	4	6	6	7	4	6	4	4	2	7	5	6	7	1	0	0	1	0	0	0	0	0	1	0	0	0	0	0	0	3	0	0	1	33	64
236	4	5	4	2	2	3	4	2	3	2	3	3	4	2	3	5	3	4	3	4	4	5	4	4	3	3	4	2	0	0	2	2	2	1	2	0	0	2	3	0	3	0	3	0	2	0	0	29	46
237	4	1	2	4	2	4	4	3	3	3	4	4	3	3	4	6	6	7	7	6	7	7	7	7	5	5	7	0	0	0	0	0	0	0	0	0	0	0	0	0	0	0	0	0	3	0	0	35	77
238	4	1	1	4	2	4	4	4	3	4	4	4	4	3	4	6	6	4	7	5	7	7	6	6	6	6	6	0	1	1	2	1	1	1	0	0	0	0	0	0	0	0	0	0	0	0	0	38	72
239	4	1	2	4	2	4	4	4	3	3	4	3	4	4	4	6	6	7	7	6	6	6	6	6	6	6	6	1	0	0	2	0	0	0	0	0	0	0	1	0	1	0	1	0	0	0	2	37	74
240	4	1	1	4	1	2	2	2	2	2	2	2	3	2	2	2	2	2	2	3	4	3	2	4	2	1	2	3	1	3	3	2	3	3	0	3	3	3	3	3	3	1	3	2	3	1	1	21	29
241	5	1	1	2	2	3	3	3	3	2	3	3	3	4	4	5	6	6	6	5	5	5	4	5	6	5	6	1	2	1	2	2	1	2	1	0	0	2	2	1	1	0	2	1	1	0	1	31	64
242	3	4	2	3	1	2	2	2	2	1	2	2	3	2	2	3	3	3	3	3	4	3	2	4	3	4	2	1	0	2	3	3	0	2	3	2	2	1	3	0	2	1	3	0	2	1	0	20	37
243	4	1	1	3	1	4	4	3	3	3	3	3	3	3	3	5	5	4	6	5	5	5	6	5	5	6	6	2	0	2	2	1	1	1	1	1	1	1	2	2	2	1	2	0	2	0	1	32	63
244	4	1	1	2	2	3	3	3	3	2	3	3	3	3	3	5	5	5	6	4	4	4	4	5	5	3	5	2	0	1	2	2	1	2	1	2	1	0	2	0	0	0	1	0	2	0	0	29	55
245	4	1	1	4	1	3	3	3	4	3	3	4	3	4	4	3	5	7	7	5	6	6	6	5	4	4	6	1	0	2	1	2	0	2	1	1	1	0	0	2	1	2	1	2	2	2	1	34	64
246	4	1	1	4	2	3	2	4	3	2	2	3	4	4	4	4	6	7	7	5	6	4	7	7	4	4	7	1	1	2	2	2	3	2	2	0	0	2	1	3	1	2	2	0	1	0	0	31	68
247	4	10	6	3	1	3	3	4	3	4	3	3	4	4	3	6	4	6	7	6	7	7	6	6	5	6	7	1	1	2	1	3	1	2	1	1	0	2	2	3	3	0	1	0	1	0	0	34	73
248	4	5	3	2	2	4	4	2	3	2	2	3	4	3	3	1	7	1	1	3	2	3	1	3	3	1	4	0	0	1	3	0	0	0	3	0	0	0	3	0	0	0	1	0	0	0	3	30	30
249	4	5	2	4	2	3	3	3	3	3	3	4	3	4	4	4	3	5	6	4	4	4	3	4	4	4	4	0	0	0	2	1	2	1	2	0	0	0	1	1	2	1	2	1	1	1	0	33	49
250	4	1	1	4	2	4	4	3	4	4	4	3	4	4	4	6	6	6	6	6	7	7	5	7	7	7	6	1	2	1	0	1	1	1	0	0	0	1	1	1	1	0	1	0	0	1	0	38	76
251	4	1	1	4	2	3	4	2	3	2	2	1	2	3	3	7	7	4	3	4	5	6	2	7	7	1	7	1	0	3	3	0	2	1	3	2	2	0	2	2	3	0	2	3	3	3	1	25	60
252	4	5	2	3	1	3	3	3	3	2	3	3	3	3	4	5	5	6	6	5	6	6	5	6	5	6	6	1	0	0	1	1	2	1	0	1	0	2	2	2	1	0	1	1	1	0	0	30	67
253	4	5	3	3	1	3	3	3	3	2	3	3	3	4	4	4	5	6	6	4	5	5	5	5	6	5	5	1	0	0	1	1	1	0	1	0	0	0	1	2	2	0	1	0	0	0	0	31	61
254	4	5	3	2	2	3	3	3	4	3	3	3	3	4	4	6	7	6	7	6	7	7	7	7	6	6	6	1	0	0	0	0	0	0	0	0	1	1	0	3	1	0	1	1	1	0	1	33	78
255	2	4	2	4	1	3	3	3	3	3	3	3	4	3	3	4	5	3	3	4	4	3	3	5	3	3	5	1	0	1	3	0	1	1	2	1	1	1	3	3	3	1	2	0	1	1	1	31	45
256	4	1	1	2	2	3	3	3	3	3	3	3	3	3	3	6	4	3	3	3	6	6	2	5	5	5	4	2	1	1	1	3	1	1	0	1	0	3	1	2	1	0	1	0	1	0	0	30	52
257	4	5	2	4	2	4	3	3	4	2	3	3	4	3	3	5	5	5	5	4	6	6	4	6	4	4	5	1	0	1	1	2	0	1	1	0	0	2	1	0	0	0	2	0	0	0	0	32	59
258	4	5	2	4	2	4	4	3	4	3	3	3	3	3	3	3	3	4	5	3	4	3	3	3	3	4	3	0	1	1	1	0	0	0	1	0	0	1	1	1	1	0	2	0	0	1	0	33	41
259	4	1	1	2	2	4	4	2	4	3	3	2	4	3	3	1	1	1	1	2	2	1	1	6	4	1	6	1	1	0	2	2	3	2	1	0	2	2	3	1	3	1	2	0	3	1	0	32	27
260	4	1	1	3	1	3	3	3	2	2	3	3	3	3	3	5	3	4	5	4	5	4	3	5	5	4	4	0	1	2	1	1	1	1	1	0	2	1	1	2	1	2	1	1	2	1	1	28	51
261	4	10	2	4	2	3	3	3	3	3	3	2	3	2	3	4	2	3	1	3	5	5	3	4	3	2	4	1	0	1	3	1	2	2	2	0	1	2	2	3	2	0	2	1	1	1	3	28	39
262	3	7	3	3	2	3	3	2	3	2	3	3	3	3	2	5	5	5	5	4	4	4	3	5	5	2	5	1	1	1	2	1	1	1	1	1	1	1	3	3	1	2	1	3	2	2	2	27	52
263	4	2	2	3	1	3	4	2	4	2	2	3	3	3	4	3	5	6	6	4	7	6	5	5	4	5	5	1	0	2	2	2	1	2	1	2	1	3	1	1	2	0	2	0	1	1	1	30	61
264	4	5	2	4	1	3	3	3	3	2	3	2	3	2	3	6	6	7	6	6	7	6	6	6	5	5	6	1	0	0	1	2	1	1	1	1	2	3	1	1	2	0	1	0	1	1	0	27	72
265	4	2	1	2	2	3	3	2	3	2	1	1	3	1	1	4	6	2	2	2	6	6	2	6	4	2	6	2	1	2	1	2	1	1	2	1	1	1	2	1	1	0	1	0	2	0	0	20	48
266	4	7	2	3	2	4	4	3	4	4	4	3	4	4	4	7	6	5	6	5	5	3	6	6	7	5	3	2	0	1	0	0	1	0	0	0	0	0	1	0	0	0	1	0	0	0	0	38	64
267	4	5	3	4	2	3	3	3	2	3	3	3	3	2	2	5	5	5	5	5	5	5	5	5	6	2	3	2	2	2	1	2	2	1	1	2	2	1	1	1	1	1	1	2	2	1	1	27	56
268	3	5	3	3	2	2	3	2	2	2	3	2	3	3	3	5	6	4	3	6	5	6	4	6	6	4	6	2	0	0	2	2	2	1	1	1	1	0	2	0	2	0	1	0	2	1	2	25	61
269	4	1	1	4	2	3	2	3	3	3	3	2	3	3	3	7	5	6	6	3	6	5	4	6	4	5	5	1	2	3	3	2	3	3	3	2	3	3	3	2	3	0	2	0	2	1	1	28	62
270	4	1	1	4	2	3	3	2	2	2	3	2	3	3	2	4	4	4	4	4	4	4	3	4	4	4	3	3	1	1	2	3	3	1	3	0	3	0	3	0	0	2	3	0	3	3	0	25	46
271	5	10	5	2	2	4	3	3	4	3	4	4	4	3	3	6	6	6	6	6	6	6	2	6	6	5	6	1	2	1	2	0	2	1	2	1	2	1	2	1	2	0	2	0	2	2	0	35	67
272	4	7	3	4	2	4	4	4	4	3	3	3	3	3	3	6	7	4	4	6	7	6	4	6	6	6	7	1	0	1	3	1	2	1	2	1	1	3	2	1	1	0	2	0	2	0	0	34	69
273	4	1	1	3	1	4	4	4	3	3	3	3	3	3	3	4	6	6	5	5	5	5	5	5	5	5	5	1	1	1	2	1	1	1	2	1	1	0	1	1	1	1	2	1	1	1	1	33	61
274	4	1	1	3	1	2	3	2	3	2	2	3	3	3	3	6	7	4	6	3	7	6	2	5	5	4	4	0	0	2	2	3	0	0	0	0	2	3	0	3	3	0	0	0	0	0	0	26	59
275	4	1	1	4	2	4	4	4	4	3	4	4	4	4	3	6	6	5	5	6	5	5	5	6	6	3	6	1	0	0	2	2	2	0	2	0	0	1	3	3	3	0	1	0	2	1	3	38	64
276	5	1	1	2	2	4	3	4	3	3	4	3	3	3	3	3	5	4	6	6	6	6	5	5	7	6	5	2	0	0	1	1	1	1	0	1	1	0	1	1	3	1	1	0	1	0	0	33	64
277	3	5	3	4	2	4	3	3	4	3	3	3	3	3	3	5	3	4	5	2	6	6	5	6	4	5	3	0	0	1	1	1	3	2	2	0	1	3	1	2	3	1	2	0	2	1	0	32	54
278	4	5	2	4	2	4	4	4	4	4	4	3	4	4	4	5	7	7	7	7	7	7	5	6	7	7	7	0	0	0	0	0	0	0	0	0	0	2	0	1	2	0	0	0	0	0	1	39	79
279	4	1	1	2	2	3	3	2	3	3	2	2	4	3	3	6	6	5	4	6	6	6	3	6	6	4	6	1	0	0	1	2	1	1	2	1	1	3	2	1	2	1	1	0	1	1	0	28	64
280	4	5	2	4	1	4	4	1	2	2	3	3	3	3	3	2	2	6	6	6	6	6	4	5	7	7	5	3	1	3	0	2	3	2	0	1	2	0	1	2	3	1	0	1	3	1	0	28	62
281	5	7	5	4	2	3	3	4	3	4	3	2	3	3	3	2	2	1	1	1	1	1	1	1	1	1	1	1	1	2	1	2	3	2	2	1	1	1	3	1	0	0	3	1	1	2	1	31	14
282	3	6	3	2	2	4	4	4	4	4	4	4	4	4	4	5	5	4	3	5	5	5	3	5	3	3	5	0	0	1	0	1	0	0	0	0	0	0	1	0	1	0	0	0	0	0	0	40	51
283	4	5	3	4	2	4	4	4	4	4	4	4	4	4	4	7	7	6	7	7	7	7	6	6	7	6	7	0	0	0	0	0	0	0	0	0	0	1	0	0	0	0	0	0	0	0	2	40	80
284	4	1	1	4	1	3	3	2	2	3	2	2	3	3	3	6	5	7	7	2	4	6	4	5	5	6	4	1	0	1	1	1	1	1	1	0	0	1	1	2	0	0	1	0	2	1	0	26	61
285	4	2	1	2	2	3	2	2	3	2	2	2	4	2	2	5	2	2	2	3	2	3	2	2	2	2	4	1	1	2	2	1	3	2	2	1	3	2	3	3	3	1	3	3	3	3	0	24	31
286	4	8	3	3	1	3	3	3	3	3	3	3	3	2	3	3	5	2	3	3	6	6	4	6	5	4	5	1	1	0	1	0	0	0	0	1	0	0	2	1	1	0	2	0	1	1	0	29	52
287	4	1	1	4	1	2	2	2	2	2	2	2	4	2	2	2	3	5	7	2	5	5	7	3	3	7	2	2	0	3	3	1	1	3	2	3	2	1	3	1	3	0	3	0	2	0	0	22	51
288	5	1	1	4	2	4	4	4	4	4	4	4	4	4	4	7	7	4	4	5	7	7	2	7	7	5	6	3	1	1	1	1	1	0	0	1	1	2	1	1	3	0	0	0	1	0	0	40	68
289	4	1	1	3	1	4	4	4	4	4	4	4	4	4	4	5	7	7	7	7	7	7	6	6	6	3	6	0	0	0	0	0	0	0	0	0	0	3	0	0	0	0	0	0	1	0	0	40	74
290	4	1	1	2	2	4	4	4	4	3	4	4	4	4	4	3	1	5	6	3	5	6	6	5	3	3	5	0	1	1	1	1	0	0	1	0	0	0	1	1	1	0	1	0	0	0	0	39	51
291	5	8	4	2	2	4	4	4	4	4	3	3	3	3	4	4	6	5	5	4	5	5	5	5	7	6	6	0	0	1	1	1	1	0	1	0	0	0	2	0	2	0	2	1	1	0	0	36	63
292	4	1	1	4	1	3	3	4	3	3	3	3	4	4	3	5	7	7	7	7	7	7	7	7	7	7	7	2	2	0	0	1	0	1	0	0	0	0	0	0	0	0	0	0	1	1	0	33	82
293	4	1	1	3	1	3	3	3	4	2	3	2	3	3	3	3	6	6	6	6	6	5	6	6	6	6	6	1	0	0	1	1	1	1	2	0	1	1	1	1	3	0	1	0	0	0	0	29	68
294	4	2	1	4	1	4	4	3	3	3	3	3	3	3	3	5	6	6	6	6	4	6	6	6	6	6	6	1	1	3	3	2	1	2	0	0	2	3	0	3	0	2	0	0	0	2	0	32	69
295	4	7	4	3	1	4	4	3	4	2	2	3	4	2	2	7	7	7	7	7	7	7	7	7	7	7	7	2	0	0	1	1	1	0	1	1	1	0	3	0	1	0	0	0	1	1	0	30	84
296	4	1	1	3	1	3	3	3	3	4	3	2	4	4	3	5	5	5	4	5	6	6	6	3	3	6	7	0	0	0	1	0	0	0	1	0	0	0	2	0	0	0	1	0	0	0	0	32	61
297	4	1	1	3	1	4	4	2	4	2	3	3	3	3	3	7	7	4	4	7	7	7	1	7	7	1	7	1	1	2	2	1	2	0	1	0	1	1	2	1	2	2	1	0	1	1	0	31	66
298	4	5	3	4	1	3	4	3	4	2	3	2	3	3	3	3	3	4	1	2	4	2	2	2	2	4	2	0	0	0	2	1	2	0	2	0	1	0	3	0	3	0	3	0	2	0	0	30	31
299	4	10	5	3	1	4	4	3	3	2	3	3	4	3	4	6	7	6	5	6	7	7	7	6	5	5	7	0	0	0	1	0	0	0	0	0	0	0	0	3	2	0	0	2	1	0	1	33	74
300	4	5	2	2	2	3	3	3	3	2	3	3	3	3	3	5	4	5	5	4	5	4	4	5	5	5	5	1	1	1	2	1	1	1	0	3	1	0	2	1	1	2	2	0	0	1	0	29	56
301	4	5	2	3	1	4	4	4	4	4	3	4	4	4	4	6	6	6	6	6	7	7	7	7	7	7	7	1	0	0	0	0	0	0	0	0	0	0	0	0	0	0	0	0	0	0	1	39	79
302	4	10	4	4	1	3	3	2	3	1	3	2	4	3	2	4	3	4	5	6	4	2	6	2	1	7	5	1	1	2	1	0	1	0	1	1	1	1	2	1	3	0	1	0	2	0	0	26	49
303	4	5	6	3	1	4	4	4	4	3	4	4	4	4	4	2	3	7	7	3	7	7	7	7	3	7	7	2	2	2	1	2	2	2	1	2	2	2	1	2	2	2	1	2	2	2	2	39	67
304	4	5	4	3	2	4	4	4	4	3	3	3	3	3	3	5	5	5	5	5	6	5	4	5	4	4	5	2	0	1	2	1	2	1	2	0	1	1	2	1	3	1	2	0	2	0	1	34	58
305	4	5	4	3	2	4	4	3	4	3	4	2	4	3	3	2	6	7	7	4	5	3	7	7	5	2	6	0	1	0	2	3	0	0	0	0	0	0	1	1	1	0	2	1	1	0	0	34	61
306	4	5	2	2	2	4	4	3	4	3	3	2	3	3	3	4	5	6	6	6	6	6	6	6	6	5	5	2	0	1	1	2	1	1	1	0	0	1	2	1	2	0	2	2	2	0	1	32	67
307	4	2	1	2	2	3	3	2	2	2	2	3	4	2	2	7	7	7	3	6	6	5	3	7	5	5	6	1	0	1	2	1	2	2	2	2	1	3	1	2	1	0	2	1	1	0	3	25	67
308	4	6	3	3	1	3	4	3	4	3	3	2	3	4	4	4	4	6	6	4	4	4	6	6	5	6	5	1	0	0	1	0	1	0	1	0	0	0	2	1	0	0	2	0	1	0	0	33	60
309	3	10	4	4	2	3	3	3	3	3	3	3	3	3	2	5	6	4	4	5	7	7	4	7	6	4	7	1	0	1	2	3	3	2	2	1	2	2	3	0	3	0	3	1	2	1	1	29	66
310	4	1	1	2	2	4	3	4	4	2	3	2	3	4	3	3	6	6	6	6	6	6	6	6	6	6	6	1	0	1	1	1	1	1	2	1	1	1	3	1	1	0	2	1	1	0	1	32	69
311	4	5	2	4	2	3	3	3	3	2	3	3	3	2	2	4	1	4	3	3	3	3	3	3	3	3	3	0	1	0	1	0	3	2	3	3	1	3	3	3	1	0	2	1	1	1	0	27	36
312	2	2	1	4	2	3	3	1	2	1	3	1	4	1	1	1	2	2	1	1	1	1	1	2	2	1	4	2	0	2	3	3	3	3	2	0	0	2	3	3	3	0	3	2	3	3	2	20	19
313	4	5	2	4	2	2	2	2	2	2	2	2	3	2	2	4	5	2	2	4	5	5	1	7	5	1	4	2	0	1	2	2	3	2	2	3	2	2	3	2	3	2	3	1	2	2	0	21	45
314	4	5	2	4	1	2	3	2	2	2	2	2	3	2	2	4	5	6	7	5	6	6	7	6	5	7	6	1	1	0	0	1	2	1	2	2	1	2	2	2	2	2	2	2	2	2	2	22	70
315	5	1	2	2	2	3	3	4	4	2	3	2	3	4	4	4	3	3	3	3	4	4	3	3	3	3	3	1	1	2	1	3	2	2	0	0	3	2	2	3	3	1	2	0	2	0	3	32	39
316	4	8	3	4	2	4	4	1	4	1	4	4	4	1	3	2	2	2	2	2	2	2	2	2	2	2	2	0	0	0	3	0	0	0	3	1	1	1	2	1	1	1	2	1	1	1	1	30	24
317	5	1	6	4	2	3	4	3	3	3	3	3	3	3	3	6	6	6	4	6	6	6	5	6	6	4	6	3	0	3	1	1	2	1	2	0	0	2	2	3	1	0	2	0	3	1	1	31	67
318	4	5	2	3	1	3	4	3	3	3	3	3	4	3	3	4	5	6	6	4	4	4	6	5	6	6	5	1	1	0	1	1	1	1	0	0	0	0	2	2	2	0	2	0	2	0	0	32	61
319	4	5	3	4	2	3	3	3	3	3	3	3	3	3	3	5	6	6	5	5	5	5	3	5	6	4	6	2	2	1	2	2	2	2	1	1	1	2	2	1	2	1	2	1	2	1	1	30	61
320	4	5	2	4	2	3	3	3	3	2	3	2	3	2	4	4	4	4	3	1	4	5	1	4	3	6	4	0	1	1	1	2	0	1	1	0	0	1	2	0	1	0	2	0	1	0	0	28	43
321	4	8	2	4	1	3	3	3	3	3	3	3	3	3	3	5	5	5	6	4	5	6	6	6	6	6	6	0	1	0	2	1	1	0	2	1	1	0	1	1	1	0	1	0	0	1	2	30	66
322	4	10	3	3	1	2	4	4	4	2	4	2	4	3	3	4	6	4	7	3	4	5	7	6	4	2	6	0	0	0	1	2	2	2	0	0	1	2	2	2	3	2	3	0	2	1	0	32	58
323	3	4	2	2	2	3	3	3	3	3	3	3	3	2	3	6	6	5	5	6	5	5	6	6	6	6	6	1	1	1	2	1	3	1	2	1	2	1	1	0	3	0	1	1	3	1	0	29	68
324	5	1	4	2	2	4	4	2	4	3	3	3	3	3	3	3	5	5	6	3	1	1	4	4	3	3	4	2	0	3	2	1	2	2	2	0	0	0	2	0	0	0	2	2	2	1	0	32	42
325	4	7	2	4	2	4	4	4	4	4	4	4	4	4	4	6	6	3	7	7	7	7	7	7	7	7	7	0	0	0	0	0	0	0	0	0	2	0	0	0	1	0	0	0	1	0	0	40	78
326	4	7	2	3	2	4	4	4	4	2	3	3	3	3	3	3	1	6	6	1	2	2	5	2	2	6	2	2	0	2	2	1	3	1	1	0	1	1	1	3	3	2	2	0	3	2	2	33	38
327	4	6	2	4	2	3	3	2	2	2	3	3	3	3	3	5	6	5	4	4	4	4	2	5	4	3	4	1	1	1	2	1	1	1	1	0	1	1	1	0	2	0	1	1	1	0	0	27	50
328	4	8	2	4	2	3	3	2	3	2	2	2	4	2	2	5	5	5	3	3	5	4	2	4	5	4	3	3	1	0	2	3	2	2	3	2	0	2	2	1	3	1	2	0	3	1	0	25	48
329	4	10	3	2	2	3	3	3	4	2	3	3	3	2	3	6	6	4	4	5	5	5	1	5	6	1	6	0	1	0	2	1	0	1	0	1	0	0	2	2	0	0	2	0	1	0	0	29	54
330	4	5	6	4	2	4	4	3	4	3	3	4	4	3	3	6	5	6	6	5	5	5	6	6	6	6	5	2	1	1	1	1	1	1	0	0	1	1	1	2	2	1	1	1	1	1	1	35	67
331	4	5	2	4	2	4	4	1	4	3	4	4	4	3	3	6	6	5	5	6	7	6	6	7	6	6	7	1	0	1	0	0	0	1	1	1	1	0	1	0	1	0	1	2	1	1	2	34	73
332	5	1	1	3	2	3	3	3	3	3	3	3	3	3	3	3	5	3	3	4	4	5	2	4	4	2	4	0	0	0	0	1	0	1	2	1	0	0	0	2	0	0	0	0	0	0	1	30	43
333	4	5	2	2	2	4	4	3	4	3	3	3	4	3	3	6	6	6	6	6	6	6	5	6	5	5	6	2	0	1	2	1	2	1	1	0	1	2	2	2	2	0	1	1	2	0	0	34	69
334	5	1	6	3	1	3	3	3	3	4	4	3	3	3	4	6	6	7	7	6	7	7	7	5	5	7	6	0	0	0	0	2	0	1	0	0	0	1	0	0	1	0	0	0	0	0	3	33	76
335	4	5	1	4	1	4	4	4	4	4	4	4	4	4	4	1	7	7	7	1	4	4	4	4	1	5	7	0	0	0	1	1	0	0	0	0	0	0	0	3	0	0	0	0	1	0	0	40	52
336	4	7	2	3	1	4	4	4	3	3	3	3	3	4	4	5	3	5	7	2	5	5	7	6	6	7	7	1	1	3	0	2	2	1	0	0	1	3	1	1	2	1	2	0	1	1	0	35	65
337	4	5	2	4	1	3	4	3	4	2	3	3	3	3	3	5	6	7	6	5	6	6	6	6	4	6	6	0	0	0	0	1	1	0	1	0	0	0	1	1	1	0	1	0	1	0	2	31	69
338	5	1	2	4	1	3	3	3	3	3	3	3	3	3	3	3	4	5	5	5	5	4	5	5	4	4	4	3	2	0	1	3	3	2	2	1	1	3	3	1	3	1	2	0	2	0	3	30	53
339	4	5	3	2	2	4	4	4	4	3	3	4	4	3	3	6	5	4	5	6	6	5	7	5	7	7	6	0	0	2	1	1	1	0	1	0	0	0	3	1	1	0	1	0	2	0	0	36	69
340	4	7	2	4	2	4	4	4	3	4	3	4	3	4	4	6	6	6	6	7	6	5	6	5	7	4	5	1	0	0	0	1	1	0	0	0	0	1	0	1	1	1	0	1	1	0	1	37	69
341	4	5	3	4	2	4	3	2	3	2	3	2	3	2	2	4	6	2	6	6	5	5	5	4	4	2	4	1	0	0	2	1	1	0	0	0	0	0	0	2	1	0	0	3	0	0	3	26	53
342	5	1	1	3	1	3	3	4	4	4	4	4	3	4	4	6	6	7	7	6	6	5	7	5	7	7	5	0	1	0	1	0	0	0	0	0	1	3	1	0	0	0	0	0	0	0	0	37	74
343	5	1	1	2	2	3	3	4	3	3	3	3	3	4	3	6	6	5	7	6	6	6	5	5	6	5	5	0	1	1	1	1	0	0	1	0	0	1	2	2	1	0	1	1	0	0	1	32	68
344	5	1	1	2	2	3	4	2	2	2	2	2	4	2	2	6	3	5	3	5	3	5	2	5	6	2	6	1	0	2	2	2	2	1	2	1	1	3	1	2	2	1	1	0	2	0	0	25	51
345	4	1	4	4	2	3	3	3	3	3	3	3	3	3	3	6	6	6	6	5	5	5	4	5	5	4	4	1	0	1	1	0	0	1	0	1	1	3	1	1	1	0	1	0	1	0	2	30	61
346	4	5	3	4	1	3	3	2	4	1	3	2	3	1	3	4	5	7	5	4	4	5	3	4	4	4	4	1	1	1	1	2	1	1	2	0	0	0	3	1	1	1	3	0	1	0	0	25	53
347	4	1	4	2	2	4	4	4	4	4	4	4	4	4	3	6	7	4	4	6	7	7	4	7	7	7	7	3	0	0	2	1	3	1	2	0	2	0	3	2	3	1	2	1	2	0	0	39	73
348	5	5	2	3	2	3	3	3	3	4	3	3	4	4	4	5	7	5	5	3	6	6	4	6	5	5	6	0	1	0	0	0	1	0	0	1	0	0	0	0	1	2	0	0	1	0	0	34	63
349	5	10	6	4	2	3	3	3	3	3	3	3	3	3	3	5	5	5	4	5	5	5	4	5	5	4	5	1	0	1	1	1	0	0	1	0	0	0	1	2	2	0	1	0	0	0	0	30	57
350	4	5	3	4	2	3	3	2	3	2	3	2	3	2	3	5	5	4	4	3	5	5	4	5	4	4	5	0	0	1	2	1	0	1	1	1	1	1	2	1	1	1	1	1	1	1	0	26	53
351	4	6	3	4	2	4	4	3	3	2	3	3	4	3	3	5	5	6	3	4	5	5	2	5	6	4	6	1	0	3	1	2	2	1	1	1	0	0	2	1	2	1	2	0	1	1	1	32	56
352	3	2	1	3	1	2	3	2	3	4	4	3	4	2	3	6	4	5	7	5	4	1	3	2	5	6	6	2	2	1	1	1	2	2	2	2	2	2	2	3	1	0	2	0	1	0	0	30	54
353	4	5	2	3	1	3	3	2	3	2	2	3	4	1	2	6	6	6	7	4	4	4	5	6	5	6	5	2	0	2	2	2	2	2	0	1	3	2	1	1	3	0	1	0	2	1	2	25	64
354	4	10	1	3	1	3	3	3	3	3	3	3	3	3	3	6	6	6	6	6	6	6	6	6	6	6	6	0	0	0	0	0	0	0	0	0	0	0	0	1	0	0	0	0	0	0	1	30	72
355	4	5	3	2	2	3	3	3	3	2	3	3	3	3	3	3	5	3	3	3	5	5	3	5	3	3	5	2	0	0	1	0	0	0	1	0	0	0	1	0	0	0	1	0	0	0	2	29	46
356	3	4	2	2	2	3	4	3	3	3	3	3	3	3	4	4	2	2	1	1	1	1	1	2	1	1	2	0	2	1	2	1	2	1	0	3	0	1	3	0	1	0	2	0	1	1	2	32	19
357	4	5	6	3	1	3	3	3	3	3	3	3	3	3	3	5	6	3	7	3	6	6	6	6	6	7	5	0	0	0	1	0	1	0	0	0	0	1	0	0	0	0	1	0	0	0	0	30	66
358	5	1	1	2	2	4	4	3	4	3	4	4	4	4	4	4	4	4	4	4	6	6	6	6	4	4	6	1	1	1	1	2	1	2	1	0	0	0	2	1	2	1	2	1	2	0	0	38	58
359	5	1	2	2	2	4	4	3	3	3	4	3	3	3	4	6	6	3	4	6	7	7	3	6	7	1	6	0	1	0	3	1	0	0	0	0	0	2	1	0	0	0	0	0	1	0	0	34	62
360	4	7	1	2	2	3	3	3	3	3	3	3	4	3	3	6	7	5	5	6	5	5	6	6	5	5	5	1	0	1	2	2	2	1	1	1	1	1	2	2	2	1	1	1	1	1	1	31	66
361	4	10	2	3	1	2	3	2	1	2	2	2	4	1	1	5	5	4	5	3	4	5	2	4	4	4	5	3	3	3	0	3	3	3	0	3	3	3	0	3	3	3	0	3	3	3	3	20	50
362	4	5	2	3	1	4	4	3	4	4	4	4	4	3	3	7	7	7	7	7	7	7	7	7	7	7	7	1	1	0	1	0	1	1	0	0	1	1	0	1	2	0	0	3	3	1	0	37	84
363	4	5	6	3	1	4	4	4	4	3	3	3	4	4	4	6	7	5	7	7	7	6	7	7	7	7	7	1	0	0	1	1	0	0	0	0	1	1	1	1	0	0	0	0	1	1	0	37	80
364	4	5	2	4	1	3	4	4	3	4	3	3	3	4	4	4	6	4	6	4	5	5	5	5	5	6	7	2	1	1	1	1	2	1	0	0	0	0	0	1	2	0	0	1	1	0	1	35	62
365	4	5	6	4	2	4	4	4	3	3	4	4	4	4	4	6	1	2	4	2	7	6	4	7	5	4	6	1	2	1	1	1	1	1	0	0	2	3	0	2	3	1	0	1	1	1	1	38	54
366	4	5	2	2	2	2	3	2	2	2	2	2	4	2	2	2	2	6	1	1	5	5	2	2	2	6	5	1	0	1	2	2	2	1	3	2	1	1	2	1	1	1	2	1	1	2	0	23	39
367	4	7	1	3	1	4	4	3	3	3	3	3	3	3	4	4	6	2	2	4	5	5	2	5	4	3	4	1	0	1	0	0	1	0	1	0	1	0	1	2	2	0	2	0	1	0	1	33	46
368	4	5	2	3	1	4	4	4	4	4	4	4	4	4	4	7	7	7	7	7	7	7	7	7	7	7	7	0	0	0	0	0	0	0	0	0	0	3	0	2	3	1	2	2	2	2	2	40	84
369	4	5	3	1	1	4	4	4	4	4	4	3	4	4	4	5	6	6	6	4	5	5	5	5	4	5	5	2	2	2	1	2	2	2	1	2	2	2	1	2	2	2	1	2	2	2	2	39	61
370	4	7	2	3	1	3	4	2	2	2	3	3	4	2	2	5	1	7	7	2	3	4	3	5	3	5	3	1	0	1	2	3	3	3	2	1	0	2	2	2	2	0	2	0	2	0	0	27	48
371	4	5	5	1	1	4	4	3	3	2	3	2	4	3	3	4	4	7	7	6	5	5	6	5	5	6	5	2	1	1	2	1	2	1	2	1	1	1	2	1	2	1	2	1	1	1	2	31	65
372	4	7	3	2	2	3	3	3	3	3	3	3	3	3	3	5	5	5	5	5	5	3	4	5	5	4	5	1	1	1	2	1	1	0	1	0	0	1	1	1	0	0	1	0	0	0	0	30	56
373	4	2	1	4	1	1	3	1	2	2	1	2	3	1	1	4	5	4	1	4	4	4	2	7	5	5	6	3	3	3	3	3	3	3	2	3	2	3	3	3	3	1	2	0	3	3	0	17	51
374	4	6	3	2	2	4	4	3	2	3	3	3	3	3	3	6	6	6	6	6	6	6	6	6	6	6	6	1	0	0	1	1	1	1	0	0	0	2	1	1	1	0	1	0	0	0	0	31	72
375	4	6	1	3	1	4	4	4	4	4	4	4	4	4	4	3	6	5	7	6	6	6	2	7	6	7	2	0	0	0	0	3	2	0	0	0	0	2	0	0	0	0	0	0	1	0	1	40	63
376	4	7	3	3	1	3	3	3	2	3	3	3	3	3	3	3	5	6	6	2	2	3	6	3	6	6	5	1	0	0	1	1	0	0	0	0	0	1	1	1	2	1	1	0	0	1	0	29	53
377	4	10	2	3	1	4	1	1	3	1	2	4	4	4	4	7	7	5	5	5	4	4	7	4	4	7	7	0	0	2	0	3	3	1	0	0	0	3	2	0	3	0	3	0	1	0	0	28	66
378	4	5	3	4	2	3	3	2	3	2	3	2	3	3	2	4	3	3	4	6	6	4	2	6	6	4	3	2	3	2	3	0	2	1	2	3	3	3	3	3	3	0	2	0	2	0	3	26	51
379	3	5	2	2	2	4	4	4	3	3	4	3	4	4	4	3	6	4	1	1	2	1	1	2	2	2	2	0	0	0	0	0	0	0	0	0	0	0	0	0	2	0	0	0	2	0	0	37	27
380	4	5	2	4	2	2	3	2	3	2	3	2	4	3	3	3	2	2	2	2	2	3	2	5	3	2	6	0	0	0	3	0	3	0	3	0	2	2	3	1	3	0	3	2	0	0	2	27	34
381	4	1	1	3	1	4	4	3	4	3	4	4	4	4	4	6	7	7	7	7	7	7	7	7	7	7	7	0	0	0	1	0	0	0	0	0	0	0	1	0	0	0	1	0	0	0	0	38	83
382	4	5	4	4	2	2	3	2	3	2	2	3	3	2	2	5	5	7	7	5	7	5	6	7	5	5	6	1	0	1	0	2	1	1	0	2	0	0	0	1	0	0	1	0	0	0	2	24	70
383	4	5	3	2	2	3	3	4	3	3	3	3	3	4	4	6	6	6	6	4	7	7	7	6	4	7	7	0	0	0	0	0	0	0	0	0	0	0	3	1	0	0	0	0	0	0	3	33	73
384	4	7	4	2	2	4	4	3	4	2	3	3	3	3	3	5	6	5	5	5	5	5	5	5	5	6	5	0	0	0	1	0	0	1	1	0	0	0	1	1	1	1	1	0	1	0	2	32	62
385	4	5	4	3	1	4	4	2	4	2	3	2	4	3	3	6	6	4	4	4	5	5	3	5	5	6	6	1	0	0	0	0	0	0	1	0	0	0	2	1	3	0	1	0	1	0	0	31	59
386	4	5	2	4	2	2	2	1	2	1	2	2	4	1	1	3	4	2	2	1	4	4	1	2	4	1	1	2	0	0	3	1	3	2	1	3	3	2	3	1	3	2	3	0	3	1	0	18	29
387	5	5	5	2	2	4	4	2	4	3	3	4	4	3	3	6	5	5	3	6	6	4	3	6	6	6	5	3	1	3	1	3	3	1	0	1	2	3	1	2	3	0	0	0	0	1	0	34	61
388	4	5	3	3	1	3	3	4	3	3	3	3	3	3	3	6	6	5	5	6	6	6	5	6	6	6	6	1	1	0	1	1	1	0	1	0	0	0	1	1	1	0	1	0	0	0	0	31	69
389	4	2	1	4	1	4	4	2	3	4	4	2	4	4	4	3	7	2	3	1	3	2	3	5	4	4	5	0	0	0	2	0	1	0	0	0	0	0	3	1	0	0	2	0	3	0	0	35	42
390	4	5	3	4	1	3	3	3	3	3	3	2	3	3	3	6	6	6	4	7	7	6	4	7	7	3	5	0	0	1	2	0	0	0	1	0	0	3	1	1	0	0	1	0	0	0	0	29	68
391	4	5	2	3	1	4	4	4	4	2	4	4	4	4	4	4	6	6	7	6	6	4	4	5	6	6	6	0	0	0	3	0	0	0	0	0	0	0	0	0	0	0	0	0	0	0	0	38	66
392	5	1	4	4	2	4	4	2	4	2	3	2	4	2	3	3	4	4	4	4	4	4	2	4	5	5	3	3	1	0	3	3	3	3	3	3	3	3	3	3	3	3	3	1	3	3	3	30	46
393	3	5	3	2	2	3	3	3	3	3	3	3	3	3	3	6	6	6	5	6	6	6	4	6	6	5	5	0	0	0	0	0	0	0	0	0	0	0	0	3	0	0	0	0	0	0	3	30	67
394	4	1	1	4	2	4	4	4	4	3	3	4	3	4	4	7	7	7	7	7	7	7	7	7	6	7	7	0	0	0	1	0	0	0	1	0	0	0	1	0	0	0	1	0	0	0	0	37	83
395	4	6	2	1	1	3	3	3	3	3	3	3	4	3	3	5	6	5	6	7	5	5	6	6	7	5	6	1	0	1	1	1	2	1	0	1	0	1	1	0	1	0	1	2	1	0	0	31	69
396	4	5	6	3	1	4	4	2	4	4	4	3	4	2	3	6	5	7	6	6	5	5	6	6	7	7	6	1	1	2	2	2	2	1	0	0	0	1	1	3	1	0	1	0	1	0	1	34	72
397	4	10	3	1	1	3	3	3	3	3	3	3	3	3	3	4	5	4	6	6	4	5	6	5	5	5	5	0	0	0	0	0	0	0	0	0	0	1	0	0	0	0	0	0	0	0	0	30	60
398	3	10	2	2	2	4	4	3	4	3	3	3	3	4	4	4	3	7	7	4	5	4	4	4	4	5	4	1	0	1	1	0	3	1	1	0	1	1	2	1	1	0	2	0	1	0	1	35	55
399	4	5	3	3	2	3	3	2	3	2	3	2	3	2	3	2	2	2	2	2	3	3	2	3	3	2	2	1	0	1	1	2	1	0	1	1	0	0	2	1	1	0	1	0	1	1	2	26	28
400	4	2	1	3	1	4	4	3	4	4	4	1	4	3	4	4	7	6	5	5	4	4	5	5	5	6	6	2	2	2	1	2	2	2	1	2	2	2	1	2	2	2	1	2	2	2	2	35	62
401	4	8	3	3	1	3	3	3	3	3	4	4	4	4	4	4	4	6	6	4	4	4	5	5	5	3	4	0	0	1	2	1	0	1	3	0	1	3	0	2	2	0	1	1	1	1	0	35	54
402	4	5	4	4	2	3	3	3	3	3	3	3	3	3	3	4	5	2	2	3	4	4	2	4	5	2	4	0	0	0	1	1	2	1	1	0	0	1	3	0	3	0	1	0	1	0	1	30	41
403	4	6	3	3	1	3	3	3	3	3	3	3	3	3	3	5	5	7	7	3	5	5	7	4	4	7	6	0	1	1	1	1	1	1	1	0	0	2	0	3	3	0	1	0	1	0	0	30	65
404	5	4	5	2	2	4	4	2	4	1	1	1	3	2	2	6	7	7	7	7	7	7	7	6	7	7	7	0	1	3	2	1	2	2	2	1	3	2	2	1	3	0	2	1	2	1	1	24	82
405	5	7	3	4	2	3	3	3	3	3	3	3	3	3	3	5	5	6	6	6	5	6	5	4	5	4	4	1	0	1	1	1	1	1	1	0	1	2	2	1	1	0	1	0	1	1	0	30	61
406	4	5	6	3	1	4	4	3	4	1	3	4	4	2	2	1	5	1	3	2	7	4	3	5	5	2	4	0	1	0	0	1	1	1	0	0	0	1	1	1	0	0	1	0	1	0	0	31	42
407	4	7	3	2	2	4	4	4	4	4	4	4	4	4	4	4	6	5	5	6	2	2	5	6	5	5	6	0	0	0	0	1	0	0	0	0	0	1	0	0	0	1	0	0	0	0	0	40	57
408	4	6	3	3	1	4	4	3	4	3	4	4	4	3	3	6	6	5	6	6	5	5	5	6	6	5	5	0	0	0	1	0	0	0	1	0	0	0	1	1	1	0	1	0	0	0	0	36	66
409	5	1	2	2	2	4	4	3	3	2	3	3	3	4	4	6	5	4	4	5	5	5	5	6	6	4	5	1	2	1	2	1	1	0	0	0	0	0	1	0	2	0	2	0	0	0	0	33	60
410	3	6	2	2	2	3	3	3	3	2	3	3	3	3	3	5	5	4	4	6	5	5	3	5	5	4	5	2	2	1	1	1	0	1	1	1	0	0	1	1	2	0	1	0	1	0	0	29	56
411	4	5	3	3	1	3	3	3	3	3	3	2	3	3	3	4	4	3	6	4	4	4	6	6	5	7	6	0	1	0	2	0	0	0	1	0	0	1	2	1	1	1	1	0	0	0	0	29	59
412	5	5	3	3	2	4	4	4	4	4	4	4	4	4	4	4	7	7	7	7	5	5	6	6	5	6	6	2	0	0	0	0	0	0	0	0	0	2	0	2	3	0	0	0	0	0	0	40	71
413	4	7	6	4	2	3	3	3	3	3	3	2	3	3	3	3	2	3	2	2	3	3	2	3	3	4	2	0	0	0	3	0	1	0	1	0	1	1	2	1	3	1	2	0	1	0	0	29	32
414	5	1	1	3	1	3	3	3	3	3	3	3	3	3	3	6	6	6	6	6	6	5	5	6	6	7	6	1	1	0	1	1	2	2	1	1	1	2	1	2	1	1	0	2	1	0	0	30	71
415	4	5	2	4	2	3	3	4	4	2	3	3	4	4	4	4	6	3	1	6	4	5	1	6	4	2	4	1	0	1	1	1	1	1	3	1	0	3	2	0	0	0	3	0	2	0	0	34	46
416	4	5	3	2	2	3	3	1	3	2	2	2	4	1	1	6	6	3	2	6	6	6	2	6	3	1	7	2	1	3	3	2	3	3	3	1	1	0	3	0	3	1	2	2	3	3	3	22	54
417	5	1	2	4	2	3	3	3	3	3	3	3	3	4	3	6	6	5	5	6	6	6	3	4	6	4	5	1	0	0	2	3	2	2	3	1	0	1	3	2	3	1	2	0	2	0	0	31	62
418	4	4	1	4	1	3	3	4	4	3	4	3	4	3	3	7	6	7	7	6	6	5	6	5	6	6	6	0	0	1	2	1	0	1	1	0	0	0	1	2	0	0	1	1	0	0	0	34	73
419	4	10	2	4	2	4	4	3	3	3	3	3	3	3	4	6	4	6	6	4	3	3	2	3	3	3	3	1	0	3	2	3	3	2	2	0	1	2	2	1	3	0	3	0	2	0	3	33	46
420	4	7	2	1	1	4	3	3	4	3	3	3	3	3	3	6	5	6	6	5	6	6	6	6	6	6	6	3	1	1	2	1	1	1	0	0	0	0	1	3	0	1	1	0	0	0	0	32	70
421	4	7	2	3	1	3	3	3	3	3	3	3	4	4	4	5	5	4	5	5	4	4	5	5	6	6	5	0	0	0	1	1	0	0	1	0	0	0	1	0	1	0	0	0	0	0	0	33	59
422	2	10	2	1	1	3	3	3	3	3	3	2	3	2	3	4	6	5	6	5	5	4	4	4	4	6	5	3	0	0	3	3	0	1	2	1	2	0	2	1	1	0	2	0	2	0	0	28	58
423	5	5	5	4	2	4	4	4	4	4	4	4	4	4	4	6	7	5	5	7	5	6	5	6	6	4	7	0	0	0	0	0	0	0	0	0	0	1	0	0	2	0	0	0	0	0	0	40	69
424	4	7	3	3	1	4	4	2	3	2	4	4	4	2	2	6	6	6	6	6	6	6	6	6	6	6	6	2	2	2	1	2	2	2	1	2	2	2	1	2	2	2	1	2	2	2	2	31	72
425	4	5	6	4	2	4	4	4	4	3	3	4	4	4	4	4	7	3	6	5	6	4	6	6	4	2	6	1	0	0	1	2	3	1	1	0	0	0	2	2	3	1	2	0	3	1	0	38	59
426	3	5	6	3	1	4	4	4	4	4	4	4	4	4	4	7	7	4	7	7	7	7	4	7	7	7	7	2	0	0	0	0	0	0	0	0	0	3	0	1	0	2	0	2	1	2	1	40	78
427	5	1	1	4	1	4	4	3	4	3	4	3	4	4	3	5	3	7	7	7	6	6	7	5	7	7	6	2	2	0	0	1	1	1	0	0	1	1	0	2	2	1	1	2	1	1	1	36	73
428	5	1	4	4	1	4	4	3	4	2	4	3	2	3	4	4	5	6	4	4	4	4	6	5	4	4	6	1	1	1	1	0	2	0	0	0	0	0	3	0	0	0	3	0	0	0	0	33	56
429	4	2	2	2	2	4	4	4	4	3	4	4	4	4	4	4	6	6	6	6	6	6	4	6	6	4	6	0	0	0	0	0	0	0	0	0	0	1	0	1	0	0	0	0	0	0	0	39	66
430	4	5	2	2	2	3	3	2	3	3	2	2	4	2	2	3	3	5	2	2	4	4	4	4	2	1	5	1	0	1	3	3	2	2	3	2	3	3	3	3	3	1	2	0	3	3	3	26	39
431	2	10	3	2	2	4	4	4	4	4	4	4	4	4	4	5	5	7	7	5	6	6	7	6	5	7	6	0	2	2	2	2	0	0	0	0	0	0	0	2	0	0	0	1	0	0	0	40	72
432	4	10	5	4	1	3	3	3	3	3	3	3	3	3	1	6	7	6	6	4	4	4	5	6	6	6	6	1	1	1	2	1	1	2	3	1	2	2	2	1	0	2	1	2	1	1	1	28	66
433	4	7	2	3	1	2	3	2	3	2	3	3	3	2	2	4	5	6	6	6	5	5	6	5	7	6	6	2	1	2	1	0	1	1	1	1	1	1	1	1	1	1	1	0	1	0	0	25	67
434	5	5	6	1	1	4	4	1	4	1	4	4	4	1	1	7	7	7	7	7	7	7	7	7	7	7	7	3	3	3	0	3	3	3	0	3	3	3	0	3	3	3	0	3	3	3	3	28	84
435	4	5	2	3	2	1	3	2	3	2	3	3	3	2	2	4	4	4	4	4	4	4	4	4	4	4	4	1	1	0	1	2	1	1	1	1	1	1	1	1	2	1	0	0	0	0	0	24	48
436	4	5	5	4	2	4	4	4	4	3	4	4	4	3	1	5	5	2	2	7	6	6	2	6	6	2	3	1	0	0	3	0	0	0	0	0	0	0	3	0	0	0	0	0	0	0	0	35	52
437	4	6	3	2	2	4	4	3	4	3	4	4	4	3	1	4	4	4	4	4	4	4	4	4	4	4	4	0	0	0	0	0	0	0	0	0	0	0	1	0	0	0	1	0	0	0	0	34	48
438	4	5	2	3	2	3	3	2	3	2	2	2	3	2	2	7	5	7	6	5	6	5	7	6	6	7	4	1	0	1	2	1	1	1	1	1	1	0	1	0	0	0	1	0	0	1	0	24	71
439	4	5	4	4	1	3	3	3	3	3	3	3	3	3	3	5	6	6	6	6	6	6	6	6	6	5	6	2	0	2	0	1	1	1	1	1	1	0	1	2	1	1	1	1	1	1	1	30	70
440	4	7	2	4	2	3	3	3	3	3	3	3	3	3	4	3	4	7	7	1	4	5	3	6	2	4	4	0	0	0	3	1	0	1	3	0	2	3	0	0	3	0	0	0	1	1	1	31	50
441	3	4	1	3	1	3	3	3	3	2	3	2	3	3	3	5	5	5	6	5	4	4	6	5	6	6	5	0	1	0	2	2	2	2	1	1	1	0	2	1	0	0	2	0	2	2	0	28	62
442	3	5	3	1	1	3	4	2	3	2	4	2	4	2	2	7	7	3	4	7	7	7	2	7	7	3	5	2	1	3	3	0	3	0	2	2	1	0	2	3	1	0	3	0	3	0	0	28	66
443	4	2	1	2	2	4	4	2	2	3	3	3	3	3	3	2	6	6	4	3	6	6	2	6	6	4	6	0	0	2	2	3	1	2	2	0	1	2	2	1	3	0	2	0	1	1	0	30	57
444	4	5	5	2	2	4	4	3	3	3	4	4	4	4	4	6	6	4	4	5	6	6	4	6	6	3	5	2	1	1	1	0	1	0	0	0	0	0	0	1	0	0	1	0	0	0	0	37	61
445	5	5	5	4	2	3	3	3	3	2	2	2	3	2	2	3	4	2	5	4	2	2	3	2	5	3	2	1	0	0	3	3	2	1	2	2	2	3	3	1	2	0	2	0	2	0	0	25	37
446	4	10	5	1	1	3	3	4	3	3	3	3	3	4	4	2	2	4	6	2	4	2	6	4	2	6	6	2	1	2	0	1	1	1	0	0	0	1	1	2	3	0	1	0	1	1	1	33	46
447	4	5	2	3	1	3	3	2	3	2	3	2	3	2	2	6	6	5	7	6	6	6	5	5	7	7	6	2	1	3	2	2	3	3	2	2	2	3	2	3	3	1	2	0	3	1	0	25	72
448	4	5	2	3	1	3	3	2	3	2	3	2	3	2	2	6	6	6	7	6	6	6	5	5	7	6	6	2	1	3	2	2	2	2	2	2	2	3	2	2	2	1	2	2	2	1	0	25	72
449	4	5	3	4	2	4	4	4	4	4	4	4	4	4	4	7	7	5	5	6	7	7	4	6	7	6	6	2	1	0	2	0	2	0	0	0	1	1	2	1	3	0	2	1	2	0	0	40	73
450	4	5	3	1	1	4	3	1	2	1	3	3	4	2	1	7	6	6	6	7	6	6	6	7	6	6	6	3	2	3	0	3	2	3	1	2	2	2	0	2	3	3	0	2	3	3	3	24	75
451	4	6	2	4	2	3	3	2	2	2	3	2	3	3	2	4	5	4	5	5	5	6	2	4	5	5	5	1	0	1	1	2	2	3	0	1	2	2	1	3	3	2	2	0	3	2	1	25	55
452	4	5	6	2	1	3	4	3	4	3	3	3	3	3	3	6	6	6	7	6	7	6	6	6	6	7	5	0	0	0	1	1	0	0	1	0	0	0	1	1	1	0	1	0	0	0	0	32	74
453	5	1	2	2	2	4	4	3	4	3	4	3	4	3	3	6	6	6	5	6	6	6	5	6	6	6	6	3	0	0	2	3	2	2	0	0	0	3	1	0	0	0	0	0	2	0	3	35	70
454	5	1	2	4	2	3	3	3	3	2	3	3	4	2	2	1	6	3	3	3	6	3	4	4	5	4	5	0	0	0	0	1	0	0	1	1	1	0	1	0	2	0	1	0	1	0	0	28	47
455	5	5	3	3	1	4	4	3	3	4	4	4	4	4	4	6	6	2	1	5	1	1	1	5	5	1	5	3	0	3	2	0	1	1	2	0	0	0	2	3	2	0	3	0	0	0	0	38	39
456	4	6	4	4	2	3	4	2	3	2	2	2	4	4	4	6	4	3	5	6	4	5	6	4	6	7	4	0	0	0	2	2	2	1	2	1	2	0	2	2	3	1	2	0	2	1	0	30	60
457	4	6	4	3	1	3	3	2	3	2	3	3	3	3	3	4	4	4	4	4	4	4	4	4	4	4	4	1	1	1	2	1	1	1	2	1	1	1	2	1	1	1	2	1	1	1	0	28	48
458	4	5	6	4	1	4	4	3	4	3	3	3	4	3	4	4	2	3	7	1	6	7	2	4	5	7	2	0	0	0	0	0	3	0	2	0	0	0	3	0	0	0	3	0	0	0	0	35	50
459	5	5	3	4	2	3	3	3	3	2	3	3	4	2	3	4	4	3	4	3	4	4	3	4	4	3	3	1	1	2	1	1	2	0	2	2	1	1	3	3	2	0	2	0	3	0	0	29	43
460	4	5	3	3	1	4	4	4	4	4	4	4	3	4	4	5	6	6	7	5	5	5	7	6	6	7	6	0	0	0	0	0	0	0	0	0	0	0	0	0	2	0	0	3	0	0	0	39	71
461	4	4	2	2	2	3	3	2	2	2	2	3	3	2	2	3	4	4	5	4	4	4	3	3	3	3	3	3	2	1	0	3	3	2	0	3	3	0	2	1	3	1	2	2	2	2	0	24	43
462	4	5	6	3	2	4	4	4	4	4	4	4	4	4	4	6	6	4	5	5	5	5	5	7	6	7	7	2	0	0	0	2	1	0	0	0	0	1	0	3	2	0	0	0	0	0	0	40	68
463	4	5	5	4	2	4	4	3	4	3	4	3	4	3	3	6	4	6	6	6	5	5	4	5	5	4	4	0	0	0	0	1	0	0	0	0	0	0	0	0	1	0	0	0	0	1	2	35	60
464	4	5	3	1	1	3	3	3	3	3	3	2	3	3	3	6	6	6	7	5	7	6	5	6	5	5	4	0	0	0	2	2	0	1	0	0	0	0	1	0	0	0	0	0	0	0	1	29	68
465	4	2	1	2	2	3	3	3	3	2	2	2	3	2	2	3	2	3	3	2	3	3	3	2	2	3	1	1	1	0	3	3	2	2	2	2	2	1	3	0	0	1	3	2	1	1	0	25	30
466	4	5	2	4	2	4	4	2	4	2	3	2	4	3	3	5	6	6	6	4	5	4	5	6	6	5	3	1	0	1	1	1	1	0	2	1	1	2	3	1	2	0	2	0	1	0	0	31	61
467	4	5	4	1	1	2	3	2	2	2	2	2	4	3	2	5	5	5	5	4	5	5	4	5	5	4	4	1	0	3	2	3	3	3	2	2	1	0	2	1	0	0	2	0	1	0	0	24	56
468	5	1	1	3	1	4	4	3	4	4	4	3	3	3	3	4	4	4	6	6	6	6	4	6	4	5	4	1	0	0	0	1	1	0	0	1	2	0	1	3	1	0	1	0	1	1	2	35	59
469	4	5	5	3	1	3	3	3	3	2	3	3	3	3	3	5	6	5	4	6	6	6	6	6	6	6	6	0	0	0	3	2	1	0	1	0	0	0	2	1	1	0	2	0	1	0	0	29	68
470	5	10	4	4	1	4	4	3	4	4	4	4	4	4	4	7	6	2	4	7	7	7	7	7	7	6	7	0	0	0	1	0	0	0	1	0	0	0	2	1	2	0	1	1	1	0	0	39	74
471	4	10	4	4	2	3	3	3	3	2	3	3	3	3	3	6	6	4	6	5	6	5	4	5	4	4	5	0	0	0	1	0	0	0	0	0	0	1	0	1	0	0	0	0	0	0	0	29	60
472	3	6	4	2	2	4	4	4	4	4	4	4	4	4	4	7	7	6	7	7	7	7	7	7	6	7	7	0	0	0	0	0	0	0	0	0	0	0	0	0	0	0	0	0	0	0	0	40	82
473	4	10	6	2	2	4	4	4	4	3	4	4	4	3	3	4	6	5	5	4	5	5	5	6	5	4	6	1	0	1	0	0	0	0	0	0	0	0	1	0	0	0	1	0	0	0	0	37	60
474	4	6	6	1	1	3	4	4	4	3	3	4	3	4	4	6	6	6	7	6	6	5	5	5	6	6	6	0	0	0	3	0	0	0	3	0	0	0	0	0	0	0	0	0	0	0	0	36	70
475	5	5	3	2	2	4	3	4	4	3	4	3	4	3	4	5	6	6	7	5	6	5	5	6	6	6	6	1	0	0	1	1	1	1	1	0	1	0	1	1	1	0	1	1	1	0	0	36	69
476	4	10	4	2	2	4	4	3	4	3	3	3	3	3	3	4	6	3	2	3	5	5	3	4	6	3	4	1	0	0	0	0	2	0	2	0	0	1	3	0	3	0	3	0	2	1	0	33	48
477	4	5	2	3	1	3	3	3	3	3	3	3	3	2	3	6	6	4	7	5	6	7	4	7	5	7	7	0	1	0	0	1	0	0	1	0	0	2	2	0	1	0	2	0	0	0	0	29	71
478	5	5	5	2	2	4	4	4	4	3	3	3	3	4	4	5	6	5	5	5	5	5	5	5	5	4	5	1	0	0	1	0	1	0	1	0	0	0	1	3	3	0	2	1	2	0	0	36	60
479	5	1	1	2	2	4	4	3	3	3	3	3	3	3	3	5	6	6	6	5	6	5	5	6	5	6	5	2	0	0	1	1	1	0	1	1	1	2	1	1	2	0	1	0	2	1	0	32	66
480	4	5	4	2	2	3	3	2	3	2	3	2	3	3	4	4	6	1	1	3	3	3	1	5	3	1	4	3	0	0	2	2	3	1	2	0	0	3	3	0	3	1	3	0	3	1	0	28	35
481	4	7	2	1	1	3	4	4	4	3	4	4	2	4	4	6	7	7	7	6	7	7	7	7	6	7	7	0	0	0	0	0	0	0	0	0	0	0	0	0	0	0	0	0	0	0	1	36	81
482	5	7	3	2	2	4	4	3	4	4	4	4	4	4	4	4	6	6	5	5	5	5	4	5	4	4	6	0	0	2	0	1	1	0	1	0	0	1	2	0	1	0	1	0	1	0	2	39	59
483	5	5	4	3	1	4	4	3	4	4	4	4	4	3	3	6	3	5	4	5	6	6	4	5	6	6	6	1	2	1	1	1	2	1	0	0	1	1	0	2	1	2	1	2	1	2	1	37	62
484	4	5	2	1	1	3	3	3	3	2	3	3	3	3	3	4	6	4	4	4	4	4	4	5	5	4	5	1	1	1	1	3	1	1	1	1	0	2	0	2	0	0	1	0	1	1	1	29	53
485	4	5	5	4	2	3	3	2	3	2	3	3	4	2	3	5	5	2	1	4	5	5	1	5	5	1	3	1	0	1	2	1	2	0	2	2	1	0	3	3	2	0	3	0	2	1	1	28	42
486	3	5	1	1	1	3	2	3	3	2	3	3	4	3	3	4	5	5	3	4	4	4	4	4	4	4	5	1	1	1	2	2	0	0	2	1	0	0	2	0	1	1	3	0	0	1	0	29	50
487	5	4	4	1	1	4	4	3	3	2	4	2	2	4	2	4	5	6	6	3	7	6	6	5	7	7	6	2	0	0	1	2	0	0	0	0	0	0	0	0	0	0	0	0	0	0	0	30	68
488	4	5	6	2	2	4	4	3	4	2	3	3	4	3	3	5	3	4	2	5	7	6	2	6	5	3	5	1	1	0	2	2	2	1	1	1	2	2	3	3	2	1	2	2	2	0	1	33	53
489	4	10	3	3	1	4	4	4	3	4	4	3	3	3	4	4	5	5	6	5	7	6	5	5	6	6	5	1	1	2	2	2	2	1	1	0	1	3	2	1	2	0	2	0	3	0	0	36	65
490	5	7	4	4	1	3	3	2	3	2	2	2	3	3	3	2	1	1	1	2	2	2	2	2	3	4	2	2	1	3	3	3	3	3	2	2	2	2	3	2	2	1	3	1	2	0	2	26	24
491	5	5	6	2	2	3	3	3	4	2	3	4	3	4	4	3	7	3	3	6	5	4	2	6	6	2	7	1	0	0	0	2	0	0	3	0	0	1	3	0	1	0	2	0	0	0	0	33	54
492	4	5	3	4	2	4	3	3	3	1	3	1	4	2	2	6	1	1	1	1	4	6	1	2	6	4	2	0	1	1	2	2	3	0	0	2	1	2	2	3	3	0	2	0	3	0	0	26	35
493	4	5	4	1	1	4	4	4	4	3	4	4	4	4	4	7	6	4	7	7	6	4	7	4	7	7	4	1	0	0	0	0	0	0	1	0	0	1	1	0	0	0	1	0	0	0	2	39	70
494	4	5	6	4	2	3	3	3	3	3	3	3	1	3	3	7	7	7	7	7	7	7	7	7	7	7	7	0	0	0	0	0	0	0	0	0	0	0	0	0	0	0	0	0	0	0	0	28	84
495	4	5	2	1	1	3	3	4	3	3	3	3	3	4	4	5	6	7	7	4	7	7	7	7	5	7	7	0	0	0	1	0	0	0	1	0	0	0	0	1	0	0	0	2	0	0	0	33	76
496	4	5	6	1	1	4	4	4	4	4	4	4	4	3	4	5	6	5	7	5	6	4	5	6	5	7	7	0	2	0	0	2	1	0	0	0	1	2	1	1	0	0	1	1	1	0	0	39	68
497	4	5	5	3	2	3	3	3	4	2	3	2	4	3	3	5	6	4	3	6	5	5	5	5	6	5	5	0	0	0	1	1	1	0	2	0	1	1	1	0	1	1	1	0	1	0	0	30	60
498	4	5	2	1	1	4	4	4	4	3	3	3	3	4	4	6	5	6	7	6	5	5	6	5	6	6	5	1	0	0	0	0	1	0	0	0	0	2	0	0	0	0	0	0	0	0	2	36	68
499	5	1	4	3	2	3	3	3	3	3	3	3	3	4	3	4	4	4	4	4	4	4	4	4	4	4	4	2	1	2	1	3	3	2	0	3	3	3	0	3	3	3	0	3	3	3	3	31	48
500	3	6	4	7	2	4	4	4	4	3	3	3	3	3	4	4	3	2	5	1	1	1	1	1	1	1	5	1	1	0	1	0	0	0	0	0	0	0	3	0	0	0	2	0	0	0	0	35	26
501	4	5	3	3	1	4	3	3	3	2	3	2	3	3	2	3	4	2	7	4	4	4	5	6	4	7	7	1	0	0	3	0	2	0	2	0	0	0	3	0	0	0	3	0	0	0	0	28	57
502	5	6	6	3	2	1	3	4	3	4	4	3	2	4	4	5	1	4	4	1	4	4	4	7	1	4	1	1	3	1	2	0	2	0	0	0	0	3	3	0	3	0	2	0	0	0	0	32	40
503	4	5	2	3	1	3	4	3	3	4	2	4	3	3	3	3	4	7	6	4	4	4	5	4	4	6	4	1	0	1	2	1	1	0	2	0	0	0	0	1	1	0	2	0	0	0	1	32	55
504	4	4	2	1	1	4	4	4	4	4	4	4	4	4	4	7	7	7	7	7	7	7	7	7	7	7	7	2	2	2	1	2	0	0	2	0	0	0	0	0	0	0	0	3	0	0	0	40	84
505	4	5	5	2	2	4	4	4	4	4	4	4	4	4	4	6	7	3	1	7	7	7	1	7	5	1	6	0	0	0	0	3	3	1	0	0	1	1	0	3	1	0	0	0	2	0	0	40	58
506	4	5	6	2	2	4	4	4	4	3	4	4	4	3	3	4	4	4	4	4	4	4	4	4	4	4	4	1	0	0	1	0	0	0	2	0	0	2	1	2	1	1	1	0	0	0	0	37	48
507	5	5	6	1	1	4	4	4	4	4	4	4	4	3	4	3	5	6	6	3	6	6	6	6	6	6	6	2	0	2	0	2	2	0	0	0	0	0	0	0	0	0	0	0	1	0	2	39	65
508	4	5	4	1	2	4	4	2	4	3	4	4	4	4	4	4	4	7	7	7	7	7	7	7	7	7	7	1	1	1	2	1	1	1	2	2	2	2	1	2	2	2	1	2	2	2	2	37	78
509	4	5	4	1	1	3	4	4	4	4	3	3	2	4	4	5	6	7	7	5	6	6	6	7	5	7	7	1	0	1	1	1	0	0	1	0	0	0	0	1	0	1	0	1	0	1	0	35	74
510	3	5	2	4	2	3	3	3	3	2	2	3	3	3	1	4	5	3	2	5	5	4	5	5	5	2	5	3	2	3	3	1	3	3	3	0	3	0	3	3	3	3	2	0	3	1	3	26	50
511	5	5	5	1	1	3	3	3	3	3	3	3	3	3	3	5	6	5	6	5	5	5	6	6	6	6	5	1	0	1	1	1	0	0	1	0	0	3	1	2	1	0	1	0	0	0	2	30	66
512	4	5	2	1	1	3	4	3	3	3	3	2	3	2	3	5	6	5	6	5	5	6	6	5	5	6	4	1	1	0	0	0	0	1	0	0	0	1	0	2	0	0	0	0	1	1	3	29	64
513	4	7	2	1	1	3	3	3	3	3	3	3	3	4	4	6	6	6	6	6	6	6	6	6	6	6	6	1	1	1	1	2	0	0	0	0	0	0	0	0	3	0	0	0	0	0	0	32	72
514	5	1	5	1	1	4	3	3	3	2	3	3	3	3	3	6	6	7	7	5	5	5	5	5	6	6	5	0	0	1	1	0	2	0	0	0	1	1	1	0	1	0	1	0	1	0	0	30	68
515	4	5	4	2	2	4	4	3	4	3	3	3	3	3	3	6	7	5	6	6	7	7	5	7	6	6	5	0	0	1	2	1	2	1	2	1	0	1	2	2	0	0	1	0	1	0	0	33	73
516	4	5	3	2	2	3	4	4	4	4	4	3	3	4	4	6	6	3	4	4	6	6	4	5	5	4	5	1	0	0	1	0	0	0	1	0	0	0	1	1	0	0	1	0	0	0	0	37	58
517	4	5	3	2	2	3	3	3	3	2	3	3	4	3	3	5	6	5	5	5	5	5	5	6	4	6	5	0	0	0	1	1	0	0	1	0	0	1	2	0	0	0	2	0	0	0	0	30	62
518	5	7	3	1	1	4	4	4	3	3	3	3	3	4	4	6	4	6	6	3	5	5	5	7	5	6	4	1	1	1	2	1	1	1	2	1	1	1	2	1	1	1	2	1	1	1	1	35	62
519	4	2	1	4	2	4	4	4	3	3	4	3	4	3	3	7	6	7	7	6	7	7	5	7	3	6	6	0	0	0	0	0	0	0	0	0	0	0	0	0	0	0	0	0	0	0	0	35	74
520	4	5	3	1	1	3	3	3	3	3	3	3	2	3	3	6	6	6	6	6	6	6	6	6	6	6	6	0	0	0	0	0	0	0	0	0	1	0	1	1	0	0	1	0	0	0	0	29	72
521	4	5	4	4	2	3	3	3	3	3	3	3	2	3	3	4	6	4	4	5	5	5	3	5	4	5	5	1	0	0	2	1	0	0	2	0	1	2	2	1	2	1	1	0	0	0	0	29	55
522	4	6	1	2	2	4	3	3	3	3	3	2	4	3	3	4	6	6	6	5	5	4	4	5	5	4	5	1	0	1	1	2	1	1	0	1	1	0	2	0	1	0	2	0	1	0	0	31	59
523	4	6	2	1	1	3	3	3	3	2	3	2	3	3	3	2	6	7	7	3	6	6	6	6	3	6	5	1	0	2	2	2	0	2	0	0	1	1	1	2	0	0	1	0	0	0	0	28	63
524	5	1	1	2	2	4	3	3	3	2	3	3	2	4	3	4	5	5	3	3	5	5	3	5	5	3	5	0	1	1	1	1	1	1	0	0	0	0	2	1	1	0	2	1	1	0	0	30	51
525	5	6	6	3	2	4	4	3	4	3	4	4	4	3	4	6	6	6	4	6	6	6	4	6	6	3	6	0	1	1	0	1	1	0	1	0	1	1	3	1	1	0	2	1	1	0	0	37	65
526	5	5	6	1	2	3	3	2	3	2	2	3	3	2	3	4	4	4	7	4	4	4	7	4	4	6	4	2	2	2	0	2	2	1	3	1	2	2	2	2	3	1	2	1	2	1	1	26	56
527	4	10	2	2	2	4	4	4	4	4	4	4	4	4	4	4	4	1	5	1	4	4	4	4	5	4	4	0	2	0	0	1	3	1	0	0	3	3	0	3	3	0	0	1	1	0	3	40	44
528	4	5	6	2	2	2	4	3	3	3	2	2	3	3	3	5	5	6	2	5	5	6	2	6	5	3	4	1	1	1	3	0	2	1	3	1	0	2	3	3	3	0	3	1	3	0	0	28	54
529	4	10	1	1	1	3	4	2	3	3	3	3	4	2	4	4	3	4	5	4	5	4	4	4	6	4	4	1	2	1	0	2	3	3	0	0	1	3	0	2	3	1	0	0	3	0	0	31	51
530	4	5	5	1	2	4	3	4	4	4	4	3	4	4	4	4	2	5	5	1	1	2	1	7	6	6	6	0	0	3	1	0	2	0	3	0	2	3	2	0	3	0	1	3	3	1	0	38	46
531	4	5	5	2	2	3	3	3	3	3	3	3	3	3	3	5	5	5	5	3	4	4	3	6	5	4	6	2	1	0	2	1	1	1	1	2	1	2	2	1	2	1	2	0	1	0	0	30	55
532	4	7	2	1	1	4	4	4	4	3	3	3	3	3	3	4	4	6	6	4	6	6	5	6	4	6	6	0	0	0	1	1	1	1	1	1	1	1	1	0	1	1	1	0	1	0	0	34	63
533	4	7	2	2	2	3	3	2	2	1	2	2	3	2	2	5	5	5	3	5	5	4	4	4	4	4	4	2	0	3	3	1	2	2	3	3	0	3	3	1	3	2	3	0	3	1	0	22	52
534	4	2	1	2	2	3	3	2	3	2	3	3	3	3	4	3	3	3	3	3	4	3	3	4	3	2	4	1	1	1	1	1	1	1	1	0	1	2	2	2	3	1	2	0	2	0	0	29	38
535	3	10	6	1	1	4	4	4	4	4	4	4	4	4	4	7	7	7	7	7	7	7	7	7	7	7	7	0	0	0	0	0	0	0	0	0	0	0	0	0	0	0	0	0	0	0	2	40	84
536	4	5	4	3	1	4	3	1	3	1	4	3	4	2	2	5	6	5	5	6	6	6	5	5	6	6	6	2	1	1	1	1	2	1	1	2	2	1	1	1	2	2	2	2	1	2	2	27	67
537	4	8	5	1	1	2	4	2	2	2	2	2	3	2	2	6	6	6	6	6	4	5	3	5	6	6	6	3	2	0	3	3	3	3	0	3	0	2	3	3	3	0	2	0	3	3	0	23	65
538	3	5	2	2	2	3	2	1	3	2	3	2	3	3	2	4	2	5	6	1	5	2	6	4	5	2	1	1	2	2	2	0	2	1	2	2	2	2	3	2	2	1	3	1	1	1	0	24	43
539	4	6	5	5	2	4	4	4	4	1	4	4	4	4	4	4	5	4	6	5	5	5	6	4	5	6	4	1	1	1	3	2	1	1	2	1	1	2	2	2	3	0	1	1	1	0	1	37	59
540	4	5	6	2	2	4	4	4	4	4	4	4	4	4	4	2	2	3	3	1	2	1	4	4	1	7	5	0	0	2	0	0	0	0	0	0	0	0	1	3	0	2	0	0	0	1	0	40	35
541	5	7	3	1	1	4	4	3	3	3	3	3	4	3	3	6	6	6	5	5	5	5	6	5	5	5	5	0	0	0	0	1	0	0	0	0	0	0	0	0	0	0	0	0	0	0	1	33	64
542	4	8	6	5	2	3	4	3	3	1	3	3	2	3	3	5	5	4	4	4	4	4	3	4	4	3	4	1	1	1	2	1	1	1	2	0	1	2	3	1	1	0	1	0	1	0	0	28	48
543	4	5	4	1	1	4	4	3	4	4	3	3	3	3	3	3	5	6	7	2	5	5	6	6	6	7	6	1	0	0	0	2	0	0	0	0	0	1	0	0	2	1	0	0	0	0	0	34	64
544	4	5	6	2	2	3	3	3	3	4	3	3	3	3	3	6	6	5	6	6	6	6	4	6	6	6	6	0	0	0	1	3	1	1	1	1	0	0	1	0	0	0	0	0	1	0	0	31	69
545	4	6	3	1	1	3	4	3	3	3	3	3	3	3	4	4	7	4	3	3	3	3	3	5	4	3	5	0	0	0	0	1	1	1	1	0	0	1	0	0	0	1	0	0	0	1	0	32	47
546	4	7	2	1	1	4	4	4	4	4	4	4	4	4	4	6	6	6	6	4	5	5	2	5	6	6	5	1	0	0	0	0	0	0	0	0	0	2	1	1	2	0	0	0	0	0	0	40	62
547	4	5	5	1	1	4	3	3	4	2	3	2	3	3	3	5	6	6	6	5	4	5	6	6	6	6	6	1	1	0	2	0	2	1	0	1	0	2	2	1	2	0	1	0	2	0	0	30	67
548	4	5	6	2	2	4	4	4	4	4	4	4	3	4	4	5	7	4	6	5	6	4	5	5	6	6	6	0	0	0	2	1	1	0	0	0	0	0	0	0	1	0	0	1	1	0	0	39	65
549	4	10	4	4	2	3	3	2	3	2	2	4	1	4	3	1	3	1	1	1	3	2	3	4	7	1	4	0	0	0	3	1	3	0	3	0	3	1	2	1	3	0	2	0	2	0	0	27	31
550	4	5	5	6	1	3	4	3	3	2	3	3	4	3	2	4	2	4	5	3	2	2	5	4	5	5	3	2	1	1	3	3	3	3	2	1	2	1	3	3	3	3	1	0	3	2	1	30	44
551	5	5	6	2	2	4	4	4	4	4	4	4	4	4	4	6	5	3	3	5	5	5	2	5	4	3	5	0	1	1	1	1	1	1	1	0	1	1	1	1	1	0	0	0	0	0	0	40	51
552	5	7	4	1	1	3	3	3	3	3	3	3	3	3	3	3	5	3	3	4	4	3	5	4	4	4	5	2	1	2	1	2	2	1	1	1	1	2	2	2	2	2	1	1	2	1	1	30	47
[truncated: 2 more columns]

## Sheet: variable_description
SE	item for self-esteem
SF	item for social support
DS	item for depressive symptom
